# Supplementary material for: Single-Cell Transcriptomics Reveals Endothelial Plasticity During Diabetic Atherogenesis
Source: Front Cell Dev Biol. 2021 May 19;9:689469. doi: 10.3389/fcell.2021.689469 (PMC8170046; doi:10.3389/fcell.2021.689469)
Supplement: Supplementary file 1 [file Data_Sheet_1.xlsx]

## Sheet: Table I
Supplementary Table I. Metrics summary for two samples
sample ID	Number of Cells	Mean Reads per Cell	Median Genes per Cell	Number of Reads	Valid Barcodes	Sequencing Saturation	Q30 Bases in Barcode	Q30 Bases in RNA Read	Q30 Bases in UMI	Reads Mapped to Genome	Reads Mapped Confidently to Genome	Reads Mapped Confidently to Intergenic Regions	Reads Mapped Confidently to Intronic Regions	Reads Mapped Confidently to Exonic Regions	Reads Mapped Confidently to Transcriptome	Reads Mapped Antisense to Gene	Fraction Reads in Cells	Total Genes Detected	Median UMI Counts per Cell
Chow	1116	243312	1551	271536889	0.973	0.961	0.956	0.9	0.943	0.835	0.805	0.063	0.083	0.66	0.63	0.011	0.778	16915	3391
DDC	870	276821	1297	240834740	0.976	0.97	0.958	0.901	0.945	0.826	0.795	0.064	0.079	0.652	0.626	0.009	0.782	15870	2736

## Sheet: Table II
Supplementary Table II. The differentially expressed markers for all clusters
cluster	gene	p_val	avg_log2FC	pct.1	pct.2	p_val_adj
1	Fabp4	5.27054e-95	1.43705	1	0.736	7.36242e-91
1	Mgll	5.96126e-65	1.34682	0.854	0.502	8.32728e-61
1	Cd36	4.17491e-63	1.0899	0.977	0.772	5.83193e-59
1	Fabp5	1.23843e-55	1.17864	0.804	0.416	1.72996e-51
1	Sparcl1	2.76006e-53	1.30343	0.811	0.512	3.85552e-49
1	C1qtnf9	2.00903e-49	1.20478	0.617	0.251	2.80641e-45
1	Sparc	1.40384e-47	0.96336	0.894	0.689	1.96103e-43
1	Cd81	1.94368e-45	0.976448	0.865	0.647	2.71513e-41
1	Rbp7	1.56506e-44	1.23849	0.669	0.307	2.18623e-40
1	Hspg2	2.85664e-43	1.4121	0.651	0.36	3.99043e-39
1	Rgcc	1.54869e-42	0.882695	0.836	0.459	2.16337e-38
1	Depp1	2.14077e-41	1.30911	0.624	0.299	2.99044e-37
1	Rflnb	2.11539e-38	1.39146	0.527	0.238	2.95499e-34
1	Cd300lg	2.96907e-38	1.02349	0.73	0.411	4.14749e-34
1	Cxcl12	1.56712e-36	1.19453	0.791	0.549	2.18911e-32
1	Tcf15	7.2196e-36	1.08243	0.563	0.264	1.00851e-31
1	Gng11	2.38437e-35	0.390733	0.885	0.788	3.33073e-31
1	Aqp7	3.02958e-35	1.16631	0.523	0.232	4.23201e-31
1	Tcim	5.13722e-35	0.975512	0.761	0.516	7.17619e-31
1	Gpihbp1	5.09364e-34	0.847223	0.878	0.675	7.11531e-30
1	Timp4	6.83333e-33	1.10704	0.568	0.263	9.54548e-29
1	Btnl9	2.62719e-32	1.07861	0.561	0.266	3.66992e-28
1	Col4a1	7.74699e-30	1.0697	0.766	0.657	1.08218e-25
1	Lims2	7.01745e-29	0.925887	0.68	0.475	9.80267e-25
1	Slc28a2	1.33736e-26	1.04281	0.367	0.147	1.86816e-22
1	Ctnnbip1	5.47653e-26	1.0748	0.489	0.265	7.65016e-22
1	Jam2	9.72754e-26	0.920774	0.617	0.408	1.35884e-21
1	Ahnak	5.8463e-25	0.963811	0.795	0.689	8.1667e-21
1	Thrsp	8.91588e-25	1.0901	0.444	0.222	1.24546e-20
1	Ly6c1	1.33734e-22	0.577619	0.932	0.754	1.86813e-18
1	Ablim3	4.8886e-22	1.03606	0.356	0.159	6.82888e-18
1	Kdr	9.34911e-21	0.715718	0.75	0.589	1.30598e-16
1	AW112010	2.50985e-20	0.760328	0.626	0.422	3.50601e-16
1	Col4a2	5.22302e-20	0.993773	0.624	0.499	7.29604e-16
1	Sptbn1	5.51141e-20	0.710333	0.908	0.875	7.69889e-16
1	Ushbp1	2.22701e-18	0.971211	0.536	0.381	3.11092e-14
1	Tmem88	7.87984e-18	0.797491	0.394	0.213	1.10074e-13
1	Slc26a10	1.31425e-17	0.894322	0.342	0.168	1.83588e-13
1	Kcna5	7.41913e-17	0.791638	0.291	0.13	1.03638e-12
1	Pde2a	1.02894e-16	0.759766	0.32	0.153	1.43733e-12
1	Plxnd1	1.26883e-16	0.886286	0.462	0.29	1.77242e-12
1	Cd200	3.70341e-16	0.736195	0.725	0.618	5.17329e-12
1	Slc9a3r2	7.6415e-16	0.590991	0.845	0.734	1.06744e-11
1	Itpkb	1.78588e-15	0.873595	0.543	0.413	2.4947e-11
1	Pdgfb	3.91593e-15	0.820373	0.545	0.395	5.47017e-11
1	Gm12002	4.30518e-15	0.701139	0.264	0.115	6.0139e-11
1	Ets1	4.49386e-15	0.803686	0.635	0.525	6.27747e-11
1	Igfbp7	4.79774e-15	0.419657	0.811	0.641	6.70196e-11
1	Lars2	1.44205e-14	0.939366	0.773	0.74	2.01441e-10
1	Meox2	6.95295e-14	0.8125	0.291	0.148	9.71258e-10
1	Ifi203	8.21268e-14	0.800654	0.554	0.425	1.14723e-09
1	Flt1	1.30244e-13	0.68391	0.73	0.625	1.81938e-09
1	Hrct1	1.93601e-13	0.724285	0.27	0.129	2.70441e-09
1	Selenow	5.59399e-13	0.547599	0.779	0.787	7.81425e-09
1	Sox18	1.72229e-12	0.731388	0.617	0.508	2.40587e-08
1	Kitl	1.81838e-12	0.483651	0.725	0.605	2.5401e-08
1	Adgrg1	1.84801e-12	0.800153	0.374	0.227	2.58149e-08
1	Atp5j	2.38756e-12	0.404576	0.788	0.779	3.33518e-08
1	Nrp2	9.04435e-12	0.808941	0.32	0.183	1.2634e-07
1	Fscn1	9.86503e-12	0.770478	0.322	0.192	1.37805e-07
1	Kctd12b	1.41606e-11	0.793524	0.275	0.149	1.9781e-07
1	Slc6a6	1.43434e-11	0.676669	0.486	0.332	2.00362e-07
1	Cav1	1.4411e-11	0.404665	0.872	0.773	2.01307e-07
1	Palmd	3.2371e-11	0.778026	0.48	0.363	4.5219e-07
1	Gnas	4.32588e-11	0.314193	0.867	0.882	6.04282e-07
1	Cdh13	4.65984e-11	0.674649	0.282	0.154	6.50932e-07
1	Ptms	5.99368e-11	0.563514	0.7	0.653	8.37258e-07
1	Mmp15	6.51479e-11	0.651818	0.273	0.148	9.10051e-07
1	Itga6	6.68667e-11	0.582441	0.568	0.452	9.3406e-07
1	Lpl	6.81332e-11	0.537676	0.689	0.561	9.51753e-07
1	Emcn	7.34996e-11	0.592985	0.642	0.549	1.02672e-06
1	Snrk	1.83427e-10	0.57944	0.653	0.574	2.5623e-06
1	Myo10	7.33806e-10	0.764494	0.439	0.328	1.02505e-05
1	Tcf4	7.40485e-10	0.49143	0.757	0.757	1.03438e-05
1	Mcf2l	9.54426e-10	0.754845	0.365	0.24	1.33324e-05
1	Plscr2	9.99826e-10	0.779208	0.331	0.215	1.39666e-05
1	Unc45b	1.34371e-09	0.748038	0.444	0.329	1.87703e-05
1	Adam15	1.3836e-09	0.743023	0.439	0.344	1.93275e-05
1	Mndal	1.71382e-09	0.705483	0.511	0.411	2.39404e-05
1	Nck1	2.05898e-09	0.714785	0.473	0.393	2.87619e-05
1	Pls3	3.30535e-09	0.708112	0.385	0.281	4.61724e-05
1	Arhgef15	3.83903e-09	0.722434	0.414	0.304	5.36275e-05
1	Esam	5.44125e-09	0.407991	0.777	0.708	7.60088e-05
1	Trp53i11	8.30757e-09	0.795589	0.264	0.156	0.000116048
1	Myo1b	1.3083e-08	0.679329	0.264	0.16	0.000182756
1	AY036118	1.34383e-08	0.518713	0.959	0.932	0.00018772
1	Uaca	2.00472e-08	0.705694	0.3	0.196	0.000280039
1	Cavin1	2.21083e-08	0.606212	0.658	0.644	0.000308831
1	Plod1	2.30666e-08	0.638165	0.306	0.201	0.000322217
1	Etl4	2.52484e-08	0.683682	0.322	0.219	0.000352695
1	Ehd2	3.01572e-08	0.593723	0.586	0.531	0.000421266
1	Nes	5.49671e-08	0.80044	0.333	0.234	0.000767836
1	Dab2ip	6.37058e-08	0.677751	0.39	0.296	0.000889907
1	Rpl32	9.16412e-08	0.258277	0.903	0.893	0.00128014
1	Picalm	1.00106e-07	0.627202	0.495	0.427	0.00139838
1	Nrp1	1.12249e-07	0.545058	0.604	0.546	0.00156801
1	Smco4	1.23744e-07	0.647216	0.376	0.281	0.00172858
1	Ltbp4	1.74224e-07	0.348479	0.624	0.49	0.00243373
1	Slfn5	2.80592e-07	0.279548	0.691	0.625	0.00391958
1	Gm42418	3.59969e-07	0.279149	0.998	0.997	0.00502841
1	Gja1	5.19764e-07	0.56709	0.27	0.169	0.00726058
1	Tpm4	5.33974e-07	0.424327	0.631	0.62	0.00745908
1	Rsad2	5.57511e-07	0.631851	0.313	0.205	0.00778788
1	Ptp4a3	1.06875e-06	0.454114	0.473	0.381	0.0149293
1	Myo18a	1.13232e-06	0.742926	0.273	0.189	0.0158173
1	Car8	1.13982e-06	0.556817	0.273	0.181	0.0159221
1	Ccdc85b	1.24754e-06	0.473292	0.592	0.569	0.0174269
1	Rps11	1.57088e-06	0.262974	0.921	0.918	0.0219436
1	Tinagl1	1.70398e-06	0.461219	0.59	0.504	0.0238028
1	S1pr1	1.88282e-06	0.440829	0.725	0.676	0.0263011
1	Kank3	1.90406e-06	0.574497	0.541	0.482	0.0265978
1	Dusp3	1.95549e-06	0.544211	0.615	0.562	0.0273162
1	Ercc1	3.39365e-06	0.671314	0.288	0.208	0.0474059
1	Samd9l	3.70996e-06	0.641981	0.338	0.257	0.0518244
1	Plcb4	4.49867e-06	0.593356	0.401	0.325	0.0628419
1	Tspan13	4.91832e-06	0.30033	0.73	0.647	0.068704
1	Cdh5	5.01551e-06	0.347611	0.813	0.726	0.0700616
1	Rpl29	6.21183e-06	0.278875	0.842	0.843	0.086773
1	Arhgap18	6.47373e-06	0.413867	0.286	0.198	0.0904316
1	Tie1	9.2925e-06	0.482045	0.559	0.517	0.129807
1	Mmrn2	1.4516e-05	0.560814	0.345	0.266	0.202774
1	Cdkn1c	1.47241e-05	0.488504	0.36	0.273	0.205681
1	Sult1a1	1.50308e-05	0.583741	0.363	0.288	0.209965
1	Plpp3	1.62658e-05	0.522126	0.581	0.548	0.227218
1	Abcb1a	2.17475e-05	0.603764	0.336	0.258	0.30379
1	Ly6e	2.24864e-05	0.300209	0.845	0.837	0.314112
1	Calm1	2.6139e-05	0.254968	0.887	0.882	0.365136
1	Robo4	2.95564e-05	0.489146	0.304	0.229	0.412874
1	Tnfaip1	2.9651e-05	0.598768	0.342	0.279	0.414194
1	Ptprm	3.45643e-05	0.648135	0.275	0.206	0.482828
1	Reep3	3.68647e-05	0.644583	0.444	0.405	0.514963
1	Adgrl4	4.38738e-05	0.315355	0.653	0.584	0.612873
1	Sh3glb1	5.29606e-05	0.413206	0.68	0.725	0.739806
1	Cltb	5.79435e-05	0.590335	0.414	0.377	0.809413
1	Ndufa8	5.82447e-05	0.510735	0.48	0.473	0.813621
1	Fli1	5.87139e-05	0.473069	0.441	0.375	0.820175
1	Gas6	6.0852e-05	0.495343	0.358	0.292	0.850041
1	Mef2c	6.8954e-05	0.606906	0.437	0.393	0.963219
1	Ralgapa1	8.30521e-05	0.500036	0.268	0.196	1
1	Afdn	9.67755e-05	0.506778	0.505	0.467	1
1	Utrn	0.000101832	0.587641	0.414	0.36	1
1	mt-Nd2	0.000116603	0.379335	0.858	0.903	1
1	Ptprg	0.000121475	0.661138	0.36	0.3	1
1	Wwtr1	0.000138457	0.632328	0.437	0.404	1
1	Irf7	0.000198104	0.656498	0.252	0.186	1
1	Cd34	0.000204568	0.513605	0.459	0.422	1
1	Rapgef3	0.000261063	0.40384	0.268	0.201	1
1	mt-Nd1	0.000285179	0.295256	0.829	0.878	1
1	Gm26917	0.000330863	0.658183	0.266	0.2	1
1	Pdzd2	0.000355162	0.506797	0.252	0.192	1
1	Pik3c2a	0.000371817	0.489996	0.268	0.208	1
1	Hspa12b	0.000421538	0.518598	0.264	0.204	1
1	Psap	0.000427148	0.401385	0.631	0.656	1
1	Ifngr1	0.000438754	0.522872	0.498	0.498	1
1	Ctnnb1	0.000444336	0.491727	0.572	0.581	1
1	Fam43a	0.000545864	0.467803	0.264	0.201	1
1	mt-Atp8	0.000571296	0.341629	0.809	0.84	1
1	Tns1	0.000601868	0.4606	0.426	0.387	1
1	Nbeal1	0.000637672	0.593747	0.376	0.34	1
1	Arglu1	0.000698566	0.558029	0.399	0.362	1
1	Arpc1b	0.000885578	0.416083	0.529	0.546	1
1	Gimap4	0.00110718	0.464956	0.331	0.281	1
1	Sptan1	0.00119442	0.464397	0.55	0.58	1
1	Cped1	0.00124743	0.542863	0.306	0.257	1
1	Rps6ka3	0.00127237	0.547425	0.268	0.216	1
1	Rasip1	0.00142342	0.424183	0.435	0.395	1
1	2021-09-04	0.00145763	0.360297	0.444	0.401	1
1	Fez2	0.00149771	0.446922	0.297	0.251	1
1	Pkp4	0.00150884	0.613563	0.318	0.278	1
1	Pakap.1	0.00154816	0.435575	0.572	0.575	1
1	Dync1h1	0.00160793	0.60803	0.36	0.325	1
1	Ccnd1	0.00177653	0.666262	0.356	0.318	1
1	Gimap6	0.00201425	0.352923	0.525	0.49	1
1	Dach1	0.00241332	0.454744	0.252	0.202	1
1	4930523C07Rik	0.0027577	0.565124	0.358	0.325	1
1	Mast4	0.00287251	0.414174	0.381	0.343	1
1	Sp100	0.00289737	0.416078	0.351	0.31	1
1	Rps17	0.00291806	0.299233	0.644	0.684	1
1	Apbb2	0.00293261	0.454325	0.3	0.256	1
1	Oip5os1	0.00307088	0.385057	0.464	0.449	1
1	Ndufc2	0.00372197	0.378184	0.518	0.54	1
1	Arhgap31	0.00399671	0.317901	0.493	0.469	1
1	Sema7a	0.00516882	0.502603	0.288	0.24	1
1	Dhrs3	0.00520918	0.397291	0.349	0.309	1
1	Syne1	0.00652835	0.630758	0.336	0.31	1
1	Ndel1	0.00751805	0.450356	0.34	0.311	1
1	Mprip	0.00879284	0.560647	0.378	0.372	1
1	Cyyr1	0.00915387	0.2539	0.606	0.566	1
1	Cmtm8	0.0095626	0.374009	0.273	0.228	1
2	Junb	1.10095e-112	1.92261	0.994	0.587	1.53791e-108
2	Hspa1a	6.73001e-104	2.79396	0.819	0.278	9.40116e-100
2	Fos	2.14606e-91	1.67416	0.978	0.521	2.99783e-87
2	Btg2	6.55905e-87	1.71546	0.944	0.566	9.16233e-83
2	Sgk1	7.92681e-86	1.7074	0.959	0.583	1.1073e-81
2	Ier5l	1.48916e-85	1.86746	0.703	0.21	2.08021e-81
2	Jun	2.86501e-85	1.55256	0.991	0.689	4.00214e-81
2	Klf4	1.07276e-83	1.56455	0.975	0.662	1.49853e-79
2	Dusp1	2.68453e-83	1.59029	0.972	0.676	3.75002e-79
2	Cdkn1a	1.41381e-82	1.44127	0.975	0.74	1.97495e-78
2	Gm26532	5.26347e-80	2.13147	0.706	0.251	7.35255e-76
2	Hspa1b	1.14264e-79	2.5033	0.741	0.266	1.59616e-75
2	Zfp36	9.17805e-78	1.74576	0.869	0.443	1.28208e-73
2	Hspb1	1.1845e-77	1.72326	0.956	0.656	1.65463e-73
2	Apold1	2.01196e-75	1.56249	0.641	0.165	2.8105e-71
2	Rgcc	4.26809e-75	1.45191	0.944	0.467	5.9621e-71
2	H3f3b	3.51518e-74	1.20116	0.988	0.849	4.91035e-70
2	Klf2	1.96001e-73	1.36649	0.981	0.786	2.73794e-69
2	Egr1	1.98184e-73	1.44919	0.956	0.498	2.76844e-69
2	Tob1	5.40836e-73	1.82929	0.684	0.244	7.55493e-69
2	Ubc	9.20622e-71	1.35243	0.969	0.774	1.28602e-66
2	Atf3	1.60282e-70	1.77981	0.816	0.346	2.23898e-66
2	Hsp90aa1	1.98632e-67	1.63043	0.903	0.556	2.77469e-63
2	Btg1	3.56458e-62	1.28136	0.894	0.521	4.97936e-58
2	Id1	3.65349e-62	1.43144	0.928	0.643	5.10356e-58
2	Fosb	1.12735e-61	1.39853	0.812	0.35	1.57479e-57
2	Ier2	1.28393e-59	1.29914	0.934	0.606	1.79352e-55
2	Ier5	5.01681e-59	1.62652	0.722	0.336	7.00798e-55
2	Ccn1	1.62597e-58	1.59409	0.697	0.257	2.27132e-54
2	Sertad1	2.28808e-58	1.35774	0.741	0.329	3.19622e-54
2	Srsf2	4.03175e-58	1.45828	0.844	0.531	5.63195e-54
2	Jund	3.61474e-57	1.25616	0.938	0.711	5.04943e-53
2	Socs3	2.73317e-55	1.33916	0.694	0.277	3.81796e-51
2	Cd300lg	1.04628e-53	1.10759	0.863	0.409	1.46155e-49
2	Egr3	8.49642e-52	1.41787	0.372	0.075	1.18687e-47
2	Plk2	2.34837e-50	1.31708	0.753	0.367	3.28044e-46
2	Tcim	2.80869e-49	1.19903	0.881	0.51	3.92346e-45
2	Ppp1r10	6.26057e-49	1.4077	0.728	0.38	8.7454e-45
2	Dnajb1	1.38695e-47	1.4687	0.644	0.283	1.93743e-43
2	Iigp1	2.30733e-47	2.23155	0.653	0.314	3.22311e-43
2	Socs1	1.72995e-46	1.5203	0.416	0.109	2.41656e-42
2	Irf1	8.16756e-46	1.59255	0.681	0.362	1.14093e-41
2	Hspa5	4.8114e-45	1.16276	0.884	0.607	6.72104e-41
2	Dnaja1	1.36966e-44	0.973653	0.919	0.709	1.91328e-40
2	Cdc42ep3	9.67521e-44	1.36057	0.525	0.184	1.35153e-39
2	Ier3	1.29245e-43	1.23667	0.85	0.499	1.80543e-39
2	Isg15	4.15644e-43	1.7856	0.631	0.295	5.80613e-39
2	Slc38a2	7.22255e-43	1.20164	0.875	0.572	1.00892e-38
2	Pim3	1.38668e-42	1.17204	0.772	0.448	1.93706e-38
2	Arc	1.51284e-42	1.28478	0.278	0.045	2.11328e-38
2	Klf6	4.53523e-41	1.32273	0.775	0.495	6.33527e-37
2	Fabp4	1.10848e-40	0.920778	0.997	0.759	1.54843e-36
2	Btnl9	6.74758e-40	1.11191	0.656	0.27	9.4257e-36
2	Ddx5	1.72079e-39	0.853505	0.959	0.799	2.40377e-35
2	Id3	1.84017e-39	0.911427	0.972	0.792	2.57053e-35
2	Ly6c1	3.4911e-39	0.810944	0.991	0.756	4.87672e-35
2	Tcf15	4.50085e-39	0.913614	0.669	0.266	6.28723e-35
2	Cxcl12	6.33384e-39	0.894268	0.891	0.548	8.84774e-35
2	Rasd1	4.00784e-38	1.08418	0.306	0.063	5.59855e-34
2	Timp3	4.47628e-38	0.983264	0.894	0.579	6.25292e-34
2	Slc6a6	4.5989e-38	1.22311	0.653	0.309	6.4242e-34
2	Irgm1	1.16621e-37	1.2459	0.519	0.208	1.62909e-33
2	Ubb	2.14101e-37	0.610794	0.994	0.967	2.99078e-33
2	Rsad2	3.46058e-37	1.27773	0.494	0.175	4.83409e-33
2	Srsf7	4.75463e-37	1.13637	0.775	0.487	6.64174e-33
2	Hexim1	2.09343e-36	1.36167	0.613	0.308	2.92432e-32
2	Gadd45b	2.13635e-36	1.24214	0.713	0.376	2.98426e-32
2	Mat2a	2.2052e-36	1.20939	0.678	0.385	3.08044e-32
2	Slfn5	3.91586e-36	1.17732	0.844	0.597	5.47007e-32
2	Sox17	4.49298e-35	1.20736	0.619	0.29	6.27625e-31
2	Adamts1	5.10695e-35	1.45838	0.672	0.376	7.1339e-31
2	Plpp3	5.29725e-35	0.976364	0.812	0.5	7.39974e-31
2	Gm12216	1.94623e-34	1.21123	0.525	0.224	2.71869e-30
2	Dnajb9	5.8324e-34	1.27851	0.588	0.295	8.14728e-30
2	Calm1	6.9845e-34	0.661909	0.963	0.866	9.75665e-30
2	Pabpc1	7.5759e-34	0.995369	0.856	0.646	1.05828e-29
2	Zfp36l1	8.3666e-34	1.10021	0.766	0.492	1.16873e-29
2	Rbp7	3.78754e-33	1.12023	0.691	0.333	5.29081e-29
2	Wsb1	1.81657e-32	1.17867	0.606	0.322	2.53756e-28
2	Hspa8	4.80267e-32	0.732314	0.969	0.885	6.70884e-28
2	Cd81	1.22633e-31	0.706381	0.956	0.645	1.71306e-27
2	Nfkbiz	1.48731e-31	1.05612	0.444	0.167	2.07763e-27
2	Atf4	1.78305e-31	1.02903	0.706	0.437	2.49075e-27
2	Rhob	2.50891e-31	0.977907	0.866	0.628	3.50469e-27
2	Tsc22d1	3.0317e-31	0.369539	0.809	0.531	4.23499e-27
2	Mgll	6.69799e-31	0.710222	0.878	0.527	9.35643e-27
2	Thrsp	2.70433e-30	0.723969	0.553	0.217	3.77768e-26
2	Tinagl1	4.89654e-30	0.788163	0.794	0.467	6.83997e-26
2	Cd36	5.08579e-30	0.589397	0.991	0.786	7.10434e-26
2	Nabp1	1.98754e-29	1.24644	0.319	0.094	2.77639e-25
2	Pnp	3.42305e-29	1.07821	0.669	0.395	4.78165e-25
2	Malat1	4.58579e-29	0.637068	0.994	0.863	6.4059e-25
2	Depp1	9.34674e-29	0.867629	0.662	0.318	1.30565e-24
2	Plk3	2.67504e-28	0.928767	0.272	0.07	3.73677e-24
2	9930111J21Rik2	1.24189e-27	1.15926	0.453	0.197	1.7348e-23
2	Lpar6	1.36223e-27	1.38362	0.412	0.165	1.9029e-23
2	Tgtp2	4.07788e-27	1.02031	0.344	0.114	5.69639e-23
2	Nrarp	8.82155e-27	0.988768	0.341	0.113	1.23228e-22
2	Hbegf	9.0777e-27	1.1018	0.388	0.145	1.26806e-22
2	Hspa2	1.17131e-26	0.967874	0.344	0.12	1.63621e-22
2	Ppp1r15a	1.22315e-26	0.981516	0.716	0.441	1.70861e-22
2	Timp4	1.91286e-26	0.852089	0.609	0.279	2.67207e-22
2	Cdkn1c	2.2595e-26	0.88773	0.537	0.242	3.15629e-22
2	Tubb2a	3.90098e-26	0.780224	0.747	0.515	5.44928e-22
2	Hes1	6.06945e-26	1.11902	0.772	0.531	8.47842e-22
2	Kitl	1.32286e-25	0.60014	0.881	0.581	1.8479e-21
2	Zfand5	3.33326e-25	0.983651	0.647	0.402	4.65623e-21
2	Gja1	4.80587e-24	0.875474	0.394	0.151	6.71332e-20
2	C1qtnf9	4.98458e-24	0.630606	0.606	0.285	6.96295e-20
2	Brd2	1.95086e-23	0.865204	0.659	0.427	2.72515e-19
2	Jam2	7.17897e-23	0.679684	0.697	0.408	1.00283e-18
2	Ddit4	1.13765e-22	0.988367	0.544	0.298	1.58918e-18
2	Flt1	5.42766e-22	0.639473	0.856	0.607	7.5819e-18
2	Aqp7	5.86917e-22	0.630631	0.547	0.251	8.19864e-18
2	Chchd2	2.49098e-21	0.597961	0.95	0.866	3.47966e-17
2	Tcf4	2.59256e-21	0.66986	0.909	0.723	3.62155e-17
2	Gadd45g	3.73419e-21	1.14211	0.569	0.329	5.21629e-17
2	Slc26a10	4.05318e-21	0.567608	0.419	0.166	5.66189e-17
2	Mylip	4.7889e-21	0.736474	0.55	0.3	6.68961e-17
2	Pparg	6.10555e-21	0.706416	0.334	0.123	8.52884e-17
2	Adgrg1	9.26932e-21	0.58812	0.478	0.217	1.29483e-16
2	Eif4a1	9.52686e-21	0.79186	0.753	0.548	1.33081e-16
2	Lims2	1.18446e-20	0.643261	0.756	0.476	1.65457e-16
2	Pcna	3.99533e-20	0.939783	0.462	0.245	5.58107e-16
2	Fus	6.57056e-20	0.831291	0.713	0.515	9.17842e-16
2	Ebf1	2.37211e-19	0.812412	0.581	0.339	3.3136e-15
2	Tubb4b	8.75022e-19	0.762894	0.728	0.546	1.22232e-14
2	Sat1	1.29951e-18	0.928054	0.694	0.514	1.81529e-14
2	Rsrp1	1.49862e-18	0.655463	0.794	0.613	2.09342e-14
2	Nr4a1	1.83012e-18	0.721578	0.5	0.26	2.55649e-14
2	Csrnp1	1.86572e-18	0.864774	0.459	0.243	2.60622e-14
2	Eva1a	2.19099e-18	0.636633	0.256	0.086	3.06059e-14
2	Ints6	1.14994e-17	0.920528	0.353	0.163	1.60635e-13
2	Hnrnph1	1.33783e-17	0.885791	0.628	0.449	1.86881e-13
2	Gch1	1.60617e-17	0.756947	0.291	0.115	2.24366e-13
2	Gpihbp1	1.70837e-17	0.507234	0.934	0.68	2.38642e-13
2	Emcn	3.91443e-17	0.53188	0.784	0.525	5.46807e-13
2	Mcl1	9.36368e-17	0.730402	0.725	0.539	1.30801e-12
2	Picalm	1.54564e-16	0.637176	0.622	0.405	2.1591e-12
2	Igfbp3	1.61525e-16	0.713514	0.291	0.111	2.25634e-12
2	Adamts9	1.84471e-16	0.779338	0.344	0.154	2.57687e-12
2	Rlim	2.26257e-16	0.80903	0.334	0.155	3.16058e-12
2	Kdr	2.32409e-16	0.496749	0.834	0.584	3.24652e-12
2	Hsp90ab1	3.06159e-16	0.527679	0.944	0.86	4.27674e-12
2	H2afx	3.2216e-16	0.799301	0.291	0.123	4.50025e-12
2	Srsf5	5.0039e-16	0.748474	0.716	0.527	6.98994e-12
2	Lrrc8a	5.3666e-16	0.787308	0.562	0.378	7.49661e-12
2	Myadm	5.55879e-16	0.608808	0.609	0.403	7.76507e-12
2	Meox2	6.07522e-16	0.513176	0.347	0.148	8.48648e-12
2	Arl4d	6.88852e-16	0.7437	0.537	0.318	9.62257e-12
2	Taf7	9.19931e-16	0.771135	0.344	0.167	1.28505e-11
2	Tmem88	1.17783e-15	0.743657	0.422	0.222	1.64532e-11
2	Sgms1	2.19888e-15	0.567878	0.544	0.333	3.07162e-11
2	Eif1	2.54511e-15	0.349795	0.984	0.955	3.55526e-11
2	Fosl2	5.6346e-15	0.70876	0.275	0.117	7.87098e-11
2	Midn	1.03922e-14	0.878109	0.412	0.239	1.45169e-10
2	Fabp5	1.28965e-14	0.297828	0.762	0.458	1.80152e-10
2	Tuba1b	1.58472e-14	0.541031	0.778	0.625	2.2137e-10
2	Esam	2.32813e-14	0.441364	0.916	0.684	3.25216e-10
2	Lrrc8c	5.31923e-14	0.662906	0.497	0.3	7.43043e-10
2	Kdm6b	7.19121e-14	0.626138	0.494	0.299	1.00454e-09
2	Ifi203	8.1886e-14	0.714138	0.606	0.424	1.14387e-09
2	AW112010	8.89334e-14	0.326369	0.688	0.426	1.24231e-09
2	Cited2	1.0316e-13	0.859708	0.344	0.178	1.44104e-09
2	Ndrg1	1.85412e-13	0.487555	0.431	0.231	2.59002e-09
2	Pcdh17	2.81138e-13	0.770688	0.516	0.324	3.92721e-09
2	Rassf1	3.27699e-13	0.668414	0.509	0.344	4.57762e-09
2	Kcna5	3.52476e-13	0.487659	0.309	0.139	4.92374e-09
2	Dll4	4.21537e-13	0.681256	0.347	0.178	5.88845e-09
2	Id2	4.21871e-13	0.698754	0.406	0.227	5.89311e-09
2	Zfp979	6.7829e-13	0.457432	0.256	0.106	9.47503e-09
2	Jag2	9.79865e-13	0.588896	0.297	0.139	1.36877e-08
2	Srsf3	1.25791e-12	0.587119	0.744	0.594	1.75717e-08
2	Gimap6	1.55339e-12	0.560481	0.641	0.468	2.16993e-08
2	Ube2s	1.73091e-12	0.506482	0.606	0.429	2.4179e-08
2	Ccnl1	2.5604e-12	0.709729	0.534	0.365	3.57663e-08
2	Pdgfd	2.73624e-12	0.531078	0.266	0.12	3.82225e-08
2	Tmed5	2.82364e-12	0.672849	0.453	0.293	3.94434e-08
2	Gpx1	3.40621e-12	0.681124	0.584	0.423	4.75813e-08
2	Nasp	6.21141e-12	0.759575	0.3	0.155	8.67672e-08
2	Nrp2	8.10209e-12	0.400557	0.366	0.184	1.13178e-07
2	Ldha	8.98171e-12	0.551742	0.656	0.506	1.25465e-07
2	Trim25	9.16093e-12	0.703684	0.416	0.255	1.27969e-07
2	Pcf11	9.7975e-12	0.80361	0.359	0.208	1.36861e-07
2	Pnrc1	1.08485e-11	0.628733	0.688	0.546	1.51542e-07
2	Ptma	1.17805e-11	0.310319	0.994	0.952	1.64562e-07
2	Eif5	1.21637e-11	0.611957	0.619	0.479	1.69915e-07
2	Gls	1.31541e-11	0.726008	0.45	0.283	1.8375e-07
2	Zfas1	1.72262e-11	0.606094	0.444	0.279	2.40633e-07
2	Taf1d	1.79949e-11	0.73498	0.412	0.257	2.51371e-07
2	Polr2a	2.28681e-11	0.75493	0.391	0.244	3.19445e-07
2	Igtp	2.46967e-11	0.675506	0.278	0.135	3.44988e-07
2	Itpkb	2.65261e-11	0.446301	0.616	0.408	3.70543e-07
2	Slbp	3.03604e-11	0.721725	0.312	0.171	4.24104e-07
2	Nufip2	3.52388e-11	0.607795	0.441	0.281	4.92251e-07
2	Nfkbia	3.88962e-11	0.473294	0.866	0.75	5.43341e-07
2	Fli1	4.1014e-11	0.476114	0.534	0.36	5.72925e-07
2	Phf11d	4.29334e-11	0.525177	0.359	0.202	5.99736e-07
2	BC005537	7.39256e-11	0.673681	0.494	0.339	1.03267e-06
2	Mcf2l	7.45481e-11	0.416367	0.419	0.238	1.04136e-06
2	Snhg3	8.64977e-11	0.723624	0.328	0.184	1.20829e-06
2	Adgrl4	9.70882e-11	0.425547	0.797	0.559	1.35623e-06
2	Klf7	1.0172e-10	0.542734	0.653	0.49	1.42093e-06
2	Ube2d3	1.22105e-10	0.562816	0.716	0.585	1.70569e-06
2	Spry1	1.39092e-10	0.511798	0.384	0.221	1.94298e-06
2	Icam1	1.80002e-10	0.96525	0.444	0.3	2.51445e-06
2	Rapgef4	1.89992e-10	0.73789	0.369	0.225	2.654e-06
2	F11r	2.14797e-10	0.502429	0.541	0.375	3.0005e-06
2	Etl4	3.07144e-10	0.536263	0.372	0.217	4.29049e-06
2	Tut7	3.15186e-10	0.659798	0.462	0.317	4.40284e-06
2	Neat1	3.76897e-10	0.927331	0.438	0.286	5.26488e-06
2	Gm12002	4.44261e-10	0.504784	0.266	0.127	6.20588e-06
2	Fam43a	4.99759e-10	0.585194	0.334	0.191	6.98113e-06
2	Gopc	5.11194e-10	0.495433	0.259	0.129	7.14087e-06
2	Shank3	7.10281e-10	0.509691	0.488	0.332	9.92191e-06
2	Mast4	7.96064e-10	0.705186	0.472	0.327	1.11202e-05
2	Lpl	8.37496e-10	0.47617	0.747	0.559	1.1699e-05
2	Marcksl1	8.8318e-10	0.537201	0.256	0.127	1.23371e-05
2	Col4a2	9.25626e-10	0.352325	0.666	0.5	1.29301e-05
2	Car8	1.00914e-09	0.458786	0.331	0.176	1.40967e-05
2	Ablim3	1.11668e-09	0.302693	0.341	0.179	1.55989e-05
2	Ripk1	1.13819e-09	0.647825	0.275	0.149	1.58994e-05
2	Ctnnbip1	1.21895e-09	0.315584	0.472	0.288	1.70275e-05
2	Dynll1	1.54105e-09	0.443877	0.912	0.829	2.15269e-05
2	Amd1	1.73362e-09	0.535961	0.281	0.152	2.4217e-05
2	Arid5b	1.81105e-09	0.491573	0.594	0.442	2.52985e-05
2	Osmr	1.83691e-09	0.674281	0.275	0.151	2.56598e-05
2	Coq10b	2.18222e-09	0.557923	0.297	0.169	3.04834e-05
2	4930523C07Rik	2.96319e-09	0.464467	0.453	0.307	4.13928e-05
2	Snhg8	3.68183e-09	0.656891	0.534	0.41	5.14315e-05
2	Mndal	4.00312e-09	0.524828	0.559	0.409	5.59196e-05
2	Samd9l	5.43046e-09	0.517109	0.4	0.251	7.58581e-05
2	Sfpq	6.13264e-09	0.540565	0.481	0.343	8.56668e-05
2	Plxna2	6.67857e-09	0.598257	0.303	0.174	9.32929e-05
2	Hnrnpa2b1	6.84053e-09	0.430183	0.709	0.593	9.55553e-05
2	Ifrd1	6.91035e-09	0.579093	0.406	0.269	9.65307e-05
2	Xaf1	1.00656e-08	0.521362	0.438	0.301	0.000140606
2	Arl6ip1	1.05344e-08	0.501122	0.603	0.484	0.000147155
2	Luzp1	1.2157e-08	0.436021	0.509	0.368	0.000169821
2	Ackr3	1.26374e-08	0.567339	0.366	0.225	0.000176532
2	Fscn1	1.47173e-08	0.313701	0.347	0.197	0.000205585
2	Tmem245	1.61523e-08	0.584626	0.297	0.171	0.000225632
2	Slc28a2	2.02221e-08	0.373679	0.319	0.176	0.000282482
2	Sema7a	2.19324e-08	0.374417	0.372	0.226	0.000306374
2	Ablim1	2.2449e-08	0.45072	0.544	0.395	0.00031359
2	Abcg2	2.76524e-08	0.476628	0.419	0.279	0.000386277
2	Pls3	2.92483e-08	0.442705	0.422	0.282	0.00040857
2	Mmrn2	3.20465e-08	0.368873	0.412	0.258	0.000447657
2	Azin1	3.25099e-08	0.4953	0.309	0.189	0.00045413
2	Lmcd1	3.54155e-08	0.407456	0.253	0.133	0.00049472
2	Zfp36l2	3.56898e-08	0.599994	0.425	0.298	0.000498551
2	Tm4sf1	3.87318e-08	0.321025	0.887	0.747	0.000541045
2	Abcb1a	4.75924e-08	0.47239	0.397	0.251	0.000664818
2	Mecom	5.39224e-08	0.550205	0.288	0.166	0.000753242
2	Snrk	5.75685e-08	0.424378	0.7	0.57	0.000804174
2	Ctsl	7.2611e-08	0.521118	0.778	0.624	0.0010143
2	Ehd2	8.66897e-08	0.370343	0.656	0.52	0.00121097
2	Ceacam1	1.10024e-07	0.441752	0.384	0.249	0.00153693
2	Cebpd	1.12102e-07	0.447206	0.631	0.492	0.00156595
2	Myo10	1.32851e-07	0.282569	0.484	0.328	0.0018558
2	Ccnd2	1.59684e-07	0.37783	0.375	0.239	0.00223062
2	Rapgef1	1.65759e-07	0.424047	0.294	0.174	0.00231549
2	Calm2	2.04953e-07	0.420143	0.778	0.705	0.00286299
2	Lipe	2.82292e-07	0.367179	0.356	0.23	0.00394334
2	Parp14	2.91676e-07	0.533288	0.369	0.248	0.00407442
2	Ralgapa1	2.98663e-07	0.491911	0.309	0.193	0.00417202
2	Ppp1r2	3.42811e-07	0.337858	0.756	0.66	0.00478872
2	Ddx3x	3.77373e-07	0.454259	0.569	0.444	0.00527153
2	H2afz	4.16802e-07	0.391583	0.669	0.568	0.0058223
2	Serpinh1	4.46286e-07	0.377795	0.622	0.489	0.00623417
2	Snu13	5.10964e-07	0.471247	0.544	0.444	0.00713766
2	Errfi1	6.32515e-07	0.493096	0.278	0.169	0.00883561
2	Fbln2	7.89963e-07	0.397248	0.309	0.182	0.011035
2	Gas6	7.91625e-07	0.277213	0.428	0.282	0.0110582
2	Irf7	8.4818e-07	0.533563	0.294	0.182	0.0118482
2	Cped1	1.00245e-06	0.345471	0.375	0.246	0.0140032
2	Srgap2	1.01565e-06	0.454183	0.281	0.174	0.0141877
2	S1pr1	1.01826e-06	0.299286	0.85	0.653	0.0142241
2	Plscr2	1.06575e-06	0.256928	0.35	0.221	0.0148875
2	Arf6	1.09393e-06	0.505735	0.378	0.268	0.0152811
2	Clk1	1.12655e-06	0.35491	0.678	0.561	0.0157368
2	Cmtm8	1.14096e-06	0.347691	0.341	0.217	0.0159381
2	Lipa	1.30429e-06	0.422402	0.309	0.196	0.0182196
2	Nedd9	1.74698e-06	0.456049	0.341	0.233	0.0244036
2	Ptbp3	2.36638e-06	0.351648	0.509	0.393	0.033056
2	Cdc42ep2	2.58921e-06	0.400772	0.334	0.218	0.0361687
2	Plxnd1	2.59392e-06	0.347477	0.434	0.31	0.0362344
2	Sult1a1	3.04942e-06	0.357139	0.406	0.285	0.0425974
2	Nop58	3.22793e-06	0.532863	0.331	0.227	0.0450909
2	Nbeal1	3.26477e-06	0.417681	0.434	0.331	0.0456055
2	Dennd5b	3.28599e-06	0.529623	0.372	0.257	0.0459019
2	Jpt1	3.50284e-06	0.554221	0.388	0.284	0.0489312
2	Tshz2	3.68333e-06	0.517082	0.291	0.186	0.0514524
2	Map4k3	4.82841e-06	0.413675	0.281	0.179	0.0674481
2	Pde2a	5.43467e-06	0.378154	0.284	0.175	0.0759169
2	Txnip	5.82302e-06	0.332416	0.891	0.805	0.0813418
2	Kctd12b	6.17991e-06	0.335718	0.266	0.161	0.0863272
2	Mef2a	6.53331e-06	0.398957	0.531	0.432	0.0912638
2	Plat	6.53879e-06	0.620761	0.309	0.21	0.0913404
2	Tra2b	6.71671e-06	0.519047	0.447	0.355	0.0938257
2	Rbbp6	6.89356e-06	0.490119	0.353	0.253	0.0962961
2	Irf9	7.35286e-06	0.385923	0.284	0.185	0.102712
2	Pxdc1	8.10458e-06	0.360756	0.344	0.236	0.113213
2	Afdn	9.07778e-06	0.290303	0.575	0.455	0.126808
2	Ndel1	1.14577e-05	0.288433	0.409	0.298	0.160053
2	Anxa3	1.21207e-05	0.2791	0.666	0.54	0.169314
2	Akap12	1.38358e-05	0.596093	0.438	0.345	0.193272
2	Zfp366	1.4149e-05	0.349604	0.259	0.159	0.197647
2	Znrf1	1.61197e-05	0.39427	0.316	0.214	0.225176
2	Kctd12	1.77311e-05	0.458487	0.381	0.283	0.247686
2	Sox7	1.9038e-05	0.330158	0.253	0.158	0.265941
2	Dach1	1.92173e-05	0.257328	0.303	0.195	0.268447
2	Tgoln1	1.99494e-05	0.415486	0.403	0.314	0.278673
2	Eif1a	2.32642e-05	0.448643	0.278	0.188	0.324977
2	Tnfaip1	2.43934e-05	0.29358	0.384	0.275	0.340751
2	Tmcc3	2.72308e-05	0.455237	0.369	0.268	0.380387
2	Eif4a2	2.79135e-05	0.389409	0.528	0.442	0.389923
2	Rasgrp3	3.18134e-05	0.367974	0.403	0.292	0.444402
2	Oser1	3.18339e-05	0.447729	0.262	0.179	0.444688
2	Sqstm1	3.57783e-05	0.321917	0.488	0.395	0.499787
2	Slc25a5	3.73638e-05	0.334392	0.544	0.448	0.521934
2	Rtp4	3.97738e-05	0.396171	0.278	0.186	0.5556
2	Amotl2	3.99543e-05	0.377341	0.362	0.26	0.558122
2	Snhg1	4.47972e-05	0.443694	0.438	0.34	0.625773
2	Pgrmc1	5.55601e-05	0.388273	0.431	0.342	0.77612
2	Ggta1	5.56988e-05	0.35278	0.291	0.198	0.778056
2	Adam15	6.07286e-05	0.360411	0.459	0.348	0.848318
2	Tob2	6.66106e-05	0.378281	0.259	0.173	0.930483
2	Spag9	6.79032e-05	0.384027	0.516	0.442	0.94854
2	Gask1b	7.4975e-05	0.364543	0.269	0.182	1
2	Syne2	8.11725e-05	0.291475	0.397	0.296	1
2	Gtf2b	8.73485e-05	0.438319	0.272	0.192	1
2	Arhgap18	9.926e-05	0.261572	0.3	0.202	1
2	Dlc1	9.94748e-05	0.298581	0.503	0.405	1
2	Oat	0.000126924	0.373932	0.306	0.22	1
2	Klf13	0.000133352	0.318938	0.516	0.443	1
2	Pdzd2	0.00013448	0.355089	0.278	0.191	1
2	Cds2	0.000137429	0.273317	0.35	0.253	1
2	Adipor2	0.000142756	0.403956	0.3	0.213	1
2	H2-Q4	0.000151461	0.282145	0.616	0.518	1
2	Sf3b1	0.000158733	0.345697	0.575	0.495	1
2	Cep85l	0.000177656	0.263039	0.362	0.268	1
2	Cyth1	0.00022887	0.290786	0.281	0.196	1
2	Apbb2	0.000233484	0.290894	0.344	0.25	1
2	Smco4	0.00029655	0.318195	0.375	0.289	1
2	B4galt4	0.000310952	0.33508	0.288	0.208	1
2	Sp100	0.00033605	0.298961	0.394	0.305	1
2	Ccnl2	0.000365414	0.406492	0.284	0.209	1
2	Ndufc2	0.000365804	0.252373	0.6	0.52	1
2	Plcb4	0.000379301	0.29445	0.419	0.328	1
2	Rsrc2	0.00042521	0.363584	0.453	0.388	1
2	Pakap.1	0.000469798	0.282307	0.628	0.562	1
2	Flnb	0.00049755	0.292387	0.266	0.187	1
2	Sap18	0.000558867	0.344577	0.484	0.422	1
2	Rbpms	0.000592623	0.39134	0.491	0.436	1
2	Anxa7	0.000646408	0.271686	0.322	0.246	1
2	Yes1	0.000649875	0.310581	0.278	0.199	1
2	Dusp6	0.000660557	0.328397	0.259	0.186	1
2	Pak1ip1	0.000693444	0.407907	0.316	0.245	1
2	Ifngr1	0.00078227	0.259711	0.559	0.484	1
2	Cr1l	0.000842796	0.289738	0.416	0.35	1
2	Plin2	0.00085293	0.347554	0.328	0.253	1
2	Alyref	0.000924938	0.39509	0.331	0.265	1
2	Dab2ip	0.00100182	0.283557	0.391	0.304	1
2	Plod1	0.00100808	0.260796	0.291	0.214	1
2	Notch1	0.00102808	0.315622	0.447	0.369	1
2	Impdh2	0.00104037	0.329881	0.259	0.193	1
2	Ankrd12	0.00105297	0.386243	0.316	0.247	1
2	Phf20l1	0.00107748	0.38801	0.369	0.292	1
2	Dnajb6	0.00114693	0.305231	0.431	0.361	1
2	Gbp7	0.00121685	0.401381	0.316	0.244	1
2	Il10rb	0.00126757	0.338916	0.322	0.25	1
2	Cdipt	0.00130702	0.286321	0.269	0.199	1
2	Trim47	0.00136619	0.27443	0.269	0.199	1
2	Sox18	0.0014285	0.334742	0.603	0.52	1
2	Ifi27	0.00150623	0.273549	0.512	0.445	1
2	Pik3c2a	0.00155186	0.295202	0.278	0.211	1
2	Kif1b	0.00164872	0.311407	0.322	0.253	1
2	Tmod3	0.00177202	0.256445	0.531	0.47	1
2	Cd38	0.0017905	0.27622	0.291	0.214	1
2	Snhg9	0.00189281	0.423632	0.259	0.197	1
2	Pnpla2	0.00231156	0.353868	0.35	0.287	1
2	Bst2	0.0027892	0.311109	0.728	0.651	1
2	Magoh	0.00325835	0.421993	0.325	0.273	1
2	Hnrnpdl	0.00374071	0.302816	0.444	0.391	1
2	Dst	0.00392204	0.252224	0.497	0.421	1
2	Bzw1	0.00417989	0.251987	0.444	0.394	1
2	Tuba1a	0.00418822	0.341596	0.622	0.591	1
2	Gas5	0.00500695	0.25564	0.709	0.629	1
2	Elf1	0.00606726	0.290608	0.322	0.266	1
2	Arhgap5	0.00636691	0.354132	0.394	0.34	1
2	Ptbp1	0.00711852	0.300544	0.303	0.255	1
2	Bud31	0.00957146	0.310023	0.262	0.221	1
3	Hpgd	1.66456e-222	3.53797	0.919	0.128	2.32522e-218
3	Tmem100	3.5222e-211	3.24552	0.895	0.126	4.92017e-207
3	Glp1r	5.27788e-204	2.39388	0.662	0.023	7.37268e-200
3	Sema3c	1.18939e-193	2.97101	0.703	0.048	1.66146e-189
3	Plvap	9.27262e-191	3.069	0.8	0.096	1.29529e-186
3	Foxf1	2.2663e-171	2.3573	0.73	0.075	3.1658e-167
3	Kit	6.63349e-169	2.25978	0.646	0.047	9.26633e-165
3	Slco2a1	1.13626e-151	2.20082	0.754	0.109	1.58724e-147
3	Calcrl	2.76297e-149	2.5331	0.919	0.322	3.8596e-145
3	Ace	5.79462e-148	2.2102	0.819	0.167	8.09451e-144
3	Hilpda	2.54641e-145	2.66372	0.735	0.128	3.55709e-141
3	Epas1	6.11624e-145	2.30107	0.97	0.667	8.54377e-141
3	Npr3	2.99147e-132	1.78656	0.627	0.068	4.17878e-128
3	Pltp	5.94991e-130	2.5659	0.854	0.366	8.31143e-126
3	Bmpr2	6.29487e-124	2.20667	0.881	0.359	8.79331e-120
3	BC028528	8.57048e-120	2.15956	0.843	0.33	1.19721e-115
3	Clec14a	3.47797e-119	2.12521	0.814	0.271	4.85838e-115
3	Casc4	6.52282e-115	1.87322	0.524	0.057	9.11173e-111
3	Ramp2	1.14733e-114	1.96	0.951	0.707	1.60271e-110
3	Adgrl3	4.38348e-109	1.55479	0.424	0.026	6.12328e-105
3	Lyve1	2.33227e-107	2.18396	0.549	0.072	3.25795e-103
3	Ehd4	3.25797e-107	1.92513	0.789	0.238	4.55105e-103
3	Tspan7	1.95588e-106	1.93136	0.873	0.493	2.73218e-102
3	Cldn5	2.15227e-97	1.58863	0.941	0.495	3.0065e-93
3	Acer2	4.77842e-97	1.88441	0.684	0.186	6.67498e-93
3	Klhl5	6.08529e-96	1.72977	0.67	0.175	8.50055e-92
3	Acvrl1	3.64724e-95	1.63101	0.862	0.398	5.09482e-91
3	Nckap5	6.4681e-95	1.32694	0.381	0.025	9.03529e-91
3	Stmn1	2.15793e-92	1.79709	0.768	0.26	3.01441e-88
3	Myzap	4.66947e-91	1.73299	0.695	0.194	6.52278e-87
3	Fmo1	1.39746e-90	1.68753	0.878	0.438	1.95211e-86
3	Hmcn1	8.62341e-89	1.59666	0.568	0.11	1.2046e-84
3	Tmem176a	6.20699e-88	1.6355	0.624	0.141	8.67055e-84
3	Vegfa	1.30276e-85	1.69778	0.605	0.145	1.81983e-81
3	Sox11	5.04721e-85	1.23963	0.295	0.008	7.05044e-81
3	Hopx	3.90456e-83	1.2807	0.641	0.148	5.45428e-79
3	Fendrr	5.93907e-82	1.31146	0.435	0.055	8.29629e-78
3	Itm2b	2.17006e-81	1.07162	0.976	0.949	3.03136e-77
3	Grtp1	8.7073e-81	0.987234	0.295	0.011	1.21632e-76
3	Tmem176b	1.06671e-79	1.48984	0.684	0.192	1.49008e-75
3	Dnah8	1.36234e-78	1.04257	0.268	0.006	1.90306e-74
3	Scn7a	8.03285e-78	1.5967	0.546	0.11	1.12211e-73
3	Slc16a9	2.81052e-77	1.47647	0.427	0.059	3.92601e-73
3	Car14	1.23203e-75	1.03211	0.281	0.012	1.72102e-71
3	Ucp2	7.97921e-75	1.55881	0.816	0.388	1.11462e-70
3	Nkd1	4.38852e-74	1.33088	0.451	0.07	6.13032e-70
3	Adrb2	4.72605e-73	1.61918	0.57	0.158	6.60182e-69
3	Rasgef1a	5.10799e-72	1.17911	0.381	0.047	7.13535e-68
3	Ptprb	5.28874e-72	1.44055	0.886	0.583	7.38785e-68
3	Wfdc1	1.18757e-71	1.14175	0.289	0.018	1.65892e-67
3	Cemip2	3.7832e-71	1.40519	0.543	0.126	5.28476e-67
3	Adgre5	5.4283e-71	1.4826	0.714	0.272	7.58279e-67
3	Cadm1	4.35866e-69	1.103	0.308	0.025	6.08861e-65
3	Clec2d	5.02175e-69	1.48042	0.843	0.501	7.01488e-65
3	Ctla2a	5.3531e-67	0.552772	0.935	0.629	7.47774e-63
3	Mfap2	2.43464e-66	1.3815	0.451	0.09	3.40095e-62
3	Aldh2	6.94984e-66	1.30892	0.835	0.499	9.70823e-62
3	Tcn2	4.10335e-65	1.31674	0.705	0.269	5.73197e-61
3	Pde3a	4.93091e-65	1.38289	0.397	0.066	6.88799e-61
3	Egfl7	2.49237e-64	1.0161	0.962	0.76	3.48159e-60
3	Nsg1	8.50522e-64	1.23873	0.503	0.123	1.18809e-59
3	Ptgfrn	8.27391e-63	1.3059	0.516	0.139	1.15578e-58
3	Clec1a	9.56884e-63	1.38029	0.735	0.323	1.33667e-58
3	H2-Ab1	4.49727e-62	0.377132	0.411	0.068	6.28223e-58
3	Tspan8	3.14041e-61	1.0899	0.343	0.045	4.38684e-57
3	Sema3g	8.03956e-61	1.15714	0.492	0.11	1.12305e-56
3	Ncald	3.42088e-60	1.09497	0.349	0.052	4.77862e-56
3	Car2	1.99323e-59	1.06971	0.273	0.024	2.78434e-55
3	Atp2a3	3.00268e-59	1.13577	0.441	0.093	4.19444e-55
3	Ldb2	3.75669e-58	1.17294	0.516	0.138	5.24773e-54
3	Cd93	1.78913e-57	1.36662	0.811	0.47	2.49923e-53
3	Hoxa5	2.53981e-55	0.986762	0.278	0.03	3.54787e-51
3	Igfbp4	1.10892e-54	0.898214	0.605	0.181	1.54906e-50
3	Edn1	4.70723e-54	1.77277	0.462	0.118	6.57553e-50
3	Adgrf5	3.14873e-53	1.09034	0.9	0.665	4.39846e-49
3	Tek	3.8988e-53	1.19938	0.732	0.368	5.44623e-49
3	Bmp6	2.8675e-51	1.20653	0.554	0.183	4.00561e-47
3	6430548M08Rik	6.17192e-51	0.873083	0.316	0.049	8.62155e-47
3	Slc3a2	7.22625e-51	1.24666	0.632	0.257	1.00943e-46
3	Foxp1	8.65779e-51	1.25559	0.708	0.353	1.20941e-46
3	H2-Q7	1.26827e-49	1.24033	0.611	0.248	1.77165e-45
3	Mapt	1.36051e-49	0.879618	0.343	0.061	1.90049e-45
3	Tmcc2	1.67981e-48	1.09289	0.446	0.119	2.34652e-44
3	Cyp4b1	1.51797e-47	1.00285	0.722	0.318	2.12046e-43
3	Arl4d	1.56294e-47	1.11835	0.654	0.28	2.18327e-43
3	Thbd	1.63869e-47	1.18205	0.754	0.399	2.28909e-43
3	Atp1a1	1.82607e-47	1.21424	0.608	0.255	2.55084e-43
3	Rnf144a	7.80878e-46	1.21633	0.565	0.219	1.09081e-41
3	Pitpnc1	2.61497e-45	1.21769	0.676	0.325	3.65285e-41
3	Itga1	2.86594e-44	1.19929	0.768	0.479	4.00344e-40
3	Grap	4.1453e-44	1.10538	0.578	0.228	5.79058e-40
3	Cdk14	4.16212e-44	1.07187	0.392	0.1	5.81407e-40
3	Nostrin	5.16084e-44	1.19037	0.532	0.196	7.20917e-40
3	Plpp1	3.9429e-43	1.18179	0.754	0.452	5.50783e-39
3	Tspan18	1.07888e-42	1.03722	0.522	0.18	1.50709e-38
3	Gltp	4.31097e-42	1.05265	0.503	0.177	6.022e-38
3	Pllp	1.2236e-40	0.851157	0.316	0.062	1.70924e-36
3	Meis2	1.84551e-40	1.01993	0.365	0.095	2.578e-36
3	Fkbp1a	6.66238e-40	0.920202	0.905	0.714	9.30668e-36
3	H2-K1	1.19748e-38	0.803434	0.905	0.822	1.67276e-34
3	Serinc3	2.21429e-38	0.818531	0.881	0.714	3.09314e-34
3	Abhd2	4.22385e-38	0.955877	0.505	0.193	5.90029e-34
3	Maoa	9.09597e-38	0.758272	0.268	0.05	1.27062e-33
3	H2-D1	1.06138e-37	0.692991	0.954	0.904	1.48264e-33
3	Gata2	3.17801e-37	1.03315	0.581	0.257	4.43936e-33
3	Ptprk	5.61313e-37	0.806508	0.359	0.098	7.84099e-33
3	Sema3f	8.74896e-37	0.818217	0.478	0.16	1.22214e-32
3	Rap1a	2.34811e-36	0.921757	0.789	0.568	3.28007e-32
3	Ripply3	8.75591e-36	0.955662	0.419	0.134	1.22311e-31
3	S100a16	1.03805e-35	0.890507	0.781	0.495	1.45005e-31
3	H2-Q6	1.46771e-35	0.864575	0.524	0.202	2.05025e-31
3	Phldb2	9.39555e-35	0.873537	0.43	0.146	1.31246e-30
3	Stt3b	1.1813e-34	0.807893	0.368	0.112	1.65016e-30
3	Arrb1	1.96769e-34	0.921358	0.335	0.091	2.74867e-30
3	Hs3st1	2.12808e-34	1.04006	0.332	0.091	2.97271e-30
3	Arap2	2.26985e-34	0.847936	0.443	0.151	3.17075e-30
3	Efnb2	2.52909e-34	1.16906	0.611	0.306	3.53288e-30
3	Stk4	3.9911e-34	0.785041	0.295	0.07	5.57517e-30
3	Gcc2	5.96164e-34	1.04644	0.495	0.204	8.32781e-30
3	Selenop	9.42199e-34	0.738429	0.889	0.685	1.31616e-29
3	Gpr182	1.17558e-33	0.81794	0.27	0.058	1.64217e-29
3	Smarca2	1.79559e-33	1.08257	0.522	0.228	2.50826e-29
3	Lysmd2	1.99063e-33	0.914466	0.497	0.199	2.78071e-29
3	Ppp1r16b	2.10675e-33	0.958945	0.53	0.228	2.94293e-29
3	Marveld1	2.26602e-33	0.854558	0.303	0.079	3.1654e-29
3	Icam2	2.55295e-33	0.798104	0.814	0.521	3.56622e-29
3	Gmfg	4.23658e-33	0.885904	0.33	0.09	5.91808e-29
3	Rnf141	4.44845e-33	0.985512	0.303	0.079	6.21404e-29
3	Lrrc8b	7.43679e-33	0.682696	0.262	0.054	1.03885e-28
3	Casz1	1.15677e-32	0.906137	0.384	0.122	1.61589e-28
3	Slc43a3	1.67468e-32	0.947663	0.724	0.44	2.33936e-28
3	Efnb1	2.29516e-32	0.906781	0.597	0.271	3.2061e-28
3	Impdh1	1.18819e-31	0.95756	0.516	0.214	1.65978e-27
3	Ankrd33b	3.12497e-31	0.808031	0.319	0.086	4.36527e-27
3	Cd47	4.1712e-31	0.772811	0.814	0.588	5.82675e-27
3	Prickle2	3.33017e-30	0.913434	0.289	0.076	4.65191e-26
3	Stmn2	4.39743e-30	0.908771	0.576	0.262	6.14277e-26
3	Fas	6.28235e-30	0.981694	0.643	0.37	8.77582e-26
3	Afap1l1	7.16561e-30	0.849155	0.589	0.288	1.00096e-25
3	Cd24a	8.66205e-30	0.74581	0.324	0.091	1.21e-25
3	Numb	3.13955e-29	0.87778	0.484	0.205	4.38564e-25
3	Abi3bp	2.91908e-28	0.847908	0.338	0.108	4.07766e-24
3	Pcdh17	4.0835e-28	0.796947	0.603	0.295	5.70424e-24
3	Tjp1	4.6713e-28	0.893056	0.665	0.393	6.52534e-24
3	Galnt18	7.41319e-28	0.765804	0.484	0.204	1.03555e-23
3	Ifi208	1.14742e-27	0.649714	0.276	0.071	1.60284e-23
3	Rtl8a	1.24969e-27	0.876559	0.708	0.443	1.7457e-23
3	St3gal6	1.44109e-27	0.846103	0.459	0.195	2.01305e-23
3	Skap2	1.6024e-27	0.705951	0.47	0.202	2.23839e-23
3	Cyyr1	1.95922e-27	0.750922	0.784	0.521	2.73684e-23
3	Rin2	2.83095e-27	0.884392	0.37	0.134	3.95455e-23
3	Tax1bp1	4.31306e-27	0.976943	0.646	0.397	6.02491e-23
3	Mcam	5.23553e-27	0.792735	0.438	0.175	7.31351e-23
3	Prx	8.35733e-27	0.620894	0.254	0.06	1.16743e-22
3	Tnfsf10	1.17254e-26	0.85133	0.424	0.17	1.63792e-22
3	AU020206	3.02404e-26	0.74387	0.403	0.152	4.22428e-22
3	Krt80	5.46438e-26	0.871345	0.254	0.064	7.63319e-22
3	Frmd6	7.79739e-26	0.782675	0.284	0.086	1.08922e-21
3	Cyth3	1.24576e-25	0.812798	0.527	0.257	1.7402e-21
3	Vim	2.1477e-25	0.60515	0.927	0.704	3.00012e-21
3	Atp2b1	2.78142e-25	0.812802	0.584	0.31	3.88537e-21
3	H2-Q4	3.09088e-25	0.80253	0.719	0.488	4.31765e-21
3	Smad6	3.46142e-25	0.863299	0.422	0.171	4.83526e-21
3	Ddah2	3.49398e-25	0.908021	0.608	0.349	4.88073e-21
3	Cdh5	5.29489e-25	0.538313	0.911	0.705	7.39643e-21
3	Hotairm1	1.21116e-24	0.601421	0.281	0.083	1.69187e-20
3	Myl12b	1.4006e-24	0.58154	0.903	0.801	1.9565e-20
3	Ifitm3	1.77377e-24	0.580733	0.935	0.883	2.47779e-20
3	Aph1a	2.96267e-24	0.880019	0.443	0.205	4.13856e-20
3	Ier3	3.96973e-24	0.998734	0.722	0.52	5.54532e-20
3	Fmo2	8.39624e-24	0.681017	0.568	0.289	1.17287e-19
3	Lxn	2.48677e-23	0.722513	0.303	0.105	3.47378e-19
3	Hey1	3.02986e-23	0.67097	0.378	0.141	4.23241e-19
3	Ttyh3	3.95852e-23	0.767455	0.27	0.084	5.52966e-19
3	Arl2bp	6.22408e-23	0.803242	0.454	0.209	8.69442e-19
3	Sh3pxd2a	7.66423e-23	0.776267	0.311	0.108	1.07062e-18
3	Add3	2.44258e-22	0.764024	0.481	0.238	3.41204e-18
3	Msi2	3.7085e-22	0.728693	0.359	0.139	5.18041e-18
3	Gstm1	7.74747e-22	0.738197	0.741	0.526	1.08224e-17
3	Cav2	1.05374e-21	0.642073	0.832	0.639	1.47197e-17
3	Lifr	1.25381e-21	0.785911	0.424	0.198	1.75145e-17
3	Epb41	1.36933e-21	0.644543	0.432	0.194	1.91282e-17
3	Arhgef12	2.25254e-21	0.754369	0.689	0.44	3.14657e-17
3	Dusp23	2.39785e-21	0.644342	0.251	0.078	3.34956e-17
3	Lamp1	3.28732e-21	0.658327	0.814	0.632	4.59205e-17
3	Anp32a	3.64352e-21	0.579868	0.778	0.577	5.08964e-17
3	Snrpb	7.78986e-21	0.768733	0.708	0.526	1.08817e-16
3	Ybx1	8.401e-21	0.461307	0.957	0.898	1.17354e-16
3	Plscr1	1.31724e-20	0.780304	0.416	0.187	1.84006e-16
3	Dnajc8	3.12007e-20	0.675061	0.565	0.325	4.35843e-16
3	Csrp2	3.19599e-20	0.889167	0.422	0.2	4.46448e-16
3	Kdsr	1.3942e-19	0.70809	0.3	0.116	1.94755e-15
3	Tspan9	2.36137e-19	0.673903	0.427	0.21	3.2986e-15
3	Rdx	3.93974e-19	0.75911	0.705	0.512	5.50342e-15
3	Cracr2b	4.91504e-19	0.686494	0.592	0.351	6.86582e-15
3	Ctnnd1	5.42319e-19	0.674737	0.551	0.31	7.57566e-15
3	Ankrd44	7.30043e-19	0.716502	0.289	0.111	1.0198e-14
3	Ly6a	1.03311e-18	0.562648	0.943	0.785	1.44315e-14
3	Jup	1.98107e-18	0.663574	0.741	0.511	2.76736e-14
3	mt-Atp6	2.11203e-18	0.357982	0.986	0.979	2.9503e-14
3	1110038F14Rik	5.32331e-18	0.679267	0.414	0.202	7.43613e-14
3	Ifi47	6.35269e-18	0.634499	0.295	0.115	8.87407e-14
3	Zeb2	1.06446e-17	0.585876	0.286	0.112	1.48694e-13
3	Rtl8b	1.21093e-17	0.698877	0.505	0.275	1.69155e-13
3	Cav1	2.92355e-17	0.484507	0.908	0.769	4.0839e-13
3	Tmem243	3.08697e-17	0.591024	0.378	0.177	4.31218e-13
3	Ahr	4.34572e-17	0.587509	0.295	0.116	6.07054e-13
3	Lmo2	7.13613e-17	0.605095	0.414	0.207	9.96847e-13
3	Hmgb1	7.58703e-17	0.491381	0.862	0.756	1.05983e-12
3	Daam1	9.67285e-17	0.694553	0.308	0.132	1.3512e-12
3	Guk1	1.1903e-16	0.680062	0.435	0.238	1.66273e-12
3	Pecam1	1.22179e-16	0.478144	0.849	0.685	1.70672e-12
3	Itpripl2	1.6028e-16	0.675524	0.416	0.219	2.23895e-12
3	Trim35	1.6966e-16	0.489998	0.286	0.115	2.36997e-12
3	St5	1.91381e-16	0.512839	0.276	0.111	2.6734e-12
3	Hmbox1	3.19503e-16	0.486854	0.276	0.107	4.46313e-12
3	Tmtc2	3.30725e-16	0.561479	0.281	0.112	4.6199e-12
3	Prkch	3.86193e-16	0.560171	0.432	0.22	5.39473e-12
3	Crip2	4.6562e-16	0.505402	0.878	0.757	6.50424e-12
3	Aplnr	5.76495e-16	0.475418	0.276	0.105	8.05306e-12
3	Nfkbia	6.94939e-16	0.510103	0.841	0.752	9.70761e-12
3	Gkap1	1.04613e-15	0.706758	0.319	0.147	1.46133e-11
3	Cebpd	1.07192e-15	0.468303	0.692	0.471	1.49737e-11
3	Hyal2	1.13139e-15	0.554963	0.424	0.214	1.58044e-11
3	Smurf2	1.14166e-15	0.65675	0.365	0.179	1.59479e-11
3	Nhlrc2	1.15224e-15	0.565157	0.286	0.115	1.60957e-11
3	Prkce	1.5412e-15	0.525888	0.284	0.115	2.15291e-11
3	Dpysl2	2.4754e-15	0.678582	0.622	0.441	3.45789e-11
3	Rgs12	2.76858e-15	0.473943	0.3	0.124	3.86743e-11
3	Ece1	2.79444e-15	0.711833	0.668	0.487	3.90355e-11
3	Dennd3	3.40725e-15	0.637046	0.276	0.112	4.75959e-11
3	Plekha2	5.31983e-15	0.588475	0.251	0.1	7.43127e-11
3	Timp2	7.17948e-15	0.309982	0.476	0.234	1.0029e-10
3	Arhgef3	7.22483e-15	0.569928	0.351	0.168	1.00924e-10
3	Epb41l2	8.5831e-15	0.611218	0.416	0.231	1.19897e-10
3	Ghr	8.83335e-15	0.58712	0.314	0.147	1.23393e-10
3	Ankrd13a	9.88307e-15	0.547518	0.311	0.139	1.38057e-10
3	Adgrl4	1.04942e-14	0.55421	0.741	0.565	1.46593e-10
3	Hmgn2	1.11754e-14	0.760635	0.381	0.206	1.56109e-10
3	Vat1	1.11912e-14	0.594615	0.4	0.216	1.5633e-10
3	Txn1	1.24541e-14	0.587051	0.751	0.616	1.73972e-10
3	Jcad	1.92047e-14	0.494621	0.546	0.331	2.6827e-10
3	Trim8	2.17266e-14	0.525435	0.343	0.168	3.03499e-10
3	Clic5	2.26085e-14	0.42418	0.77	0.533	3.15818e-10
3	Prxl2c	2.40278e-14	0.622094	0.43	0.245	3.35644e-10
3	4931406P16Rik	2.62629e-14	0.518965	0.681	0.47	3.66866e-10
3	Asap2	3.36907e-14	0.555925	0.324	0.153	4.70626e-10
3	Rapgef5	3.40266e-14	0.651208	0.573	0.376	4.75317e-10
3	Entpd1	3.64375e-14	0.494756	0.308	0.14	5.08995e-10
3	Snhg1	3.655e-14	0.808929	0.497	0.321	5.10567e-10
3	Stard9	3.75772e-14	0.509168	0.268	0.11	5.24916e-10
3	Anp32e	3.82317e-14	0.720731	0.332	0.168	5.34058e-10
3	Ifitm2	5.96565e-14	0.413821	0.916	0.822	8.33342e-10
3	Mapk3	8.80539e-14	0.464036	0.651	0.448	1.23002e-09
3	Inpp5k	1.0589e-13	0.559535	0.273	0.119	1.47918e-09
3	B2m	1.33577e-13	0.312775	0.922	0.894	1.86593e-09
3	Cpd	1.66378e-13	0.686284	0.478	0.289	2.32414e-09
3	Mtus1	1.9736e-13	0.540429	0.378	0.201	2.75692e-09
3	Atp8a1	2.49544e-13	0.42938	0.324	0.15	3.48588e-09
3	Pam	2.5506e-13	0.501144	0.562	0.346	3.56293e-09
3	Creb3l2	2.5623e-13	0.517953	0.273	0.124	3.57928e-09
3	Pde4b	3.232e-13	0.647075	0.33	0.166	4.51478e-09
3	Sec62	4.37452e-13	0.546873	0.743	0.595	6.11077e-09
3	Dock9	4.44086e-13	0.548267	0.468	0.269	6.20343e-09
3	Eng	4.5293e-13	0.416487	0.786	0.639	6.32698e-09
3	Plec	5.7139e-13	0.542718	0.419	0.233	7.98175e-09
3	Clic4	9.06992e-13	0.529884	0.724	0.571	1.26698e-08
3	Ccdc28b	9.59907e-13	0.436116	0.303	0.141	1.34089e-08
3	Ecscr	1.30499e-12	0.466654	0.657	0.435	1.82294e-08
3	Hdac7	1.75648e-12	0.559699	0.438	0.25	2.45362e-08
3	Tmf1	2.08568e-12	0.559604	0.343	0.18	2.91348e-08
3	Npr1	2.09588e-12	0.620787	0.351	0.185	2.92774e-08
3	Emp2	2.11119e-12	0.612795	0.432	0.255	2.94911e-08
3	H2-T23	2.28808e-12	0.605672	0.697	0.537	3.19622e-08
3	Crim1	2.81541e-12	0.480412	0.573	0.377	3.93284e-08
3	Rhoj	2.9544e-12	0.522479	0.543	0.344	4.127e-08
3	Tmco1	2.99811e-12	0.523613	0.568	0.383	4.18806e-08
3	Msrb3	3.30673e-12	0.570109	0.305	0.151	4.61917e-08
3	Gimap5	5.34158e-12	0.456479	0.305	0.149	7.46166e-08
3	H3f3a	5.52366e-12	0.285902	0.895	0.855	7.716e-08
3	Stx3	6.38242e-12	0.500598	0.303	0.151	8.91561e-08
3	Oaz2	6.51656e-12	0.654534	0.389	0.226	9.10298e-08
3	Ift43	6.67016e-12	0.447715	0.265	0.124	9.31755e-08
3	Arap3	7.00469e-12	0.458219	0.519	0.315	9.78485e-08
3	Qsox1	8.31482e-12	0.566377	0.308	0.157	1.1615e-07
3	Erg	8.71011e-12	0.446209	0.365	0.191	1.21672e-07
3	Ivns1abp	8.75749e-12	0.599372	0.27	0.129	1.22333e-07
3	Atp1b3	9.17667e-12	0.525015	0.422	0.253	1.28189e-07
3	Txnip	1.05766e-11	0.365607	0.884	0.803	1.47745e-07
3	Smagp	1.44788e-11	0.578475	0.508	0.321	2.02255e-07
3	Arhgef7	1.71975e-11	0.348432	0.351	0.185	2.40232e-07
3	Elovl5	1.76788e-11	0.493463	0.343	0.184	2.46955e-07
3	Ralb	2.0518e-11	0.609379	0.338	0.185	2.86616e-07
3	Fnbp1l	2.2819e-11	0.402794	0.524	0.33	3.18759e-07
3	Pomp	3.27828e-11	0.533307	0.659	0.506	4.57944e-07
3	Ugcg	3.78085e-11	0.543266	0.276	0.134	5.28147e-07
3	Gnaq	5.37053e-11	0.528012	0.373	0.217	7.5021e-07
3	Acap2	6.0462e-11	0.481986	0.376	0.219	8.44593e-07
3	Gnai2	6.53231e-11	0.428291	0.889	0.803	9.12499e-07
3	S1pr1	6.88358e-11	0.299166	0.83	0.651	9.61567e-07
3	Clk1	7.20659e-11	0.61935	0.684	0.555	1.00669e-06
3	Bvht	1.16377e-10	0.527442	0.519	0.337	1.62566e-06
3	Cbfa2t3	1.32675e-10	0.50273	0.427	0.261	1.85334e-06
3	Abracl	1.57505e-10	0.622991	0.435	0.279	2.20018e-06
3	Zcrb1	1.61139e-10	0.680647	0.514	0.354	2.25095e-06
3	Prex2	1.64066e-10	0.483379	0.484	0.318	2.29184e-06
3	Rnf187	1.67014e-10	0.524814	0.481	0.323	2.33302e-06
3	Cers4	1.94191e-10	0.377688	0.308	0.161	2.71266e-06
3	Rnf7	2.21965e-10	0.569784	0.527	0.371	3.10063e-06
3	Pcnx	3.29844e-10	0.503636	0.292	0.153	4.60759e-06
3	Fundc2	3.81064e-10	0.554053	0.424	0.268	5.32309e-06
3	Ly6e	3.83236e-10	0.321481	0.911	0.82	5.35342e-06
3	Cdc42ep1	5.57553e-10	0.448803	0.346	0.192	7.78846e-06
3	Rasal2	5.78251e-10	0.382142	0.37	0.21	8.07759e-06
3	Stx7	6.7333e-10	0.467401	0.37	0.221	9.40575e-06
3	Trim37	7.1568e-10	0.340037	0.322	0.171	9.99733e-06
3	Ubald2	8.00881e-10	0.462762	0.505	0.341	1.11875e-05
3	Il6st	8.24039e-10	0.485567	0.414	0.255	1.1511e-05
3	Ppia	9.56358e-10	0.272204	0.965	0.938	1.33594e-05
3	Ptp4a2	1.035e-09	0.515581	0.565	0.416	1.44579e-05
3	Gimap1	1.14046e-09	0.524046	0.47	0.303	1.59311e-05
3	Ppdpf	1.32002e-09	0.466838	0.376	0.231	1.84394e-05
3	Pcp4l1	1.32821e-09	0.293791	0.259	0.125	1.85537e-05
3	Btg3	1.36742e-09	0.463899	0.408	0.252	1.91015e-05
3	Myef2	1.43329e-09	0.47224	0.257	0.134	2.00216e-05
3	Kctd10	1.51223e-09	0.439103	0.376	0.224	2.11243e-05
3	Tgfb1i1	1.72364e-09	0.463453	0.362	0.207	2.40776e-05
3	Gpr146	1.81046e-09	0.341195	0.254	0.123	2.52903e-05
3	Gnb1	1.94856e-09	0.380498	0.762	0.636	2.72195e-05
3	Adcy4	2.12276e-09	0.315649	0.392	0.227	2.96529e-05
3	Naa20	2.5377e-09	0.480834	0.381	0.228	3.54491e-05
3	Nfib	2.68702e-09	0.378719	0.759	0.621	3.7535e-05
3	She	2.97939e-09	0.366719	0.308	0.168	4.16191e-05
3	Myo6	3.27917e-09	0.488812	0.354	0.211	4.58067e-05
3	Psmb9	3.2959e-09	0.553748	0.497	0.331	4.60405e-05
3	Fzd4	3.31975e-09	0.446357	0.486	0.326	4.63736e-05
3	Sptbn1	3.62473e-09	0.255777	0.924	0.872	5.06339e-05
3	Tmbim4	3.65765e-09	0.375316	0.451	0.29	5.10937e-05
3	Vps36	3.71628e-09	0.453204	0.319	0.181	5.19127e-05
3	Zmiz1	3.8699e-09	0.544201	0.359	0.22	5.40586e-05
3	Mcee	4.05864e-09	0.44363	0.289	0.162	5.66951e-05
3	Mrpl58	4.26759e-09	0.473312	0.289	0.163	5.9614e-05
3	Cyb5r3	4.49555e-09	0.39114	0.57	0.401	6.27983e-05
3	Xbp1	4.49878e-09	0.503778	0.446	0.297	6.28435e-05
3	Arl4a	4.65321e-09	0.380075	0.422	0.263	6.50007e-05
3	1810037I17Rik	5.1629e-09	0.469187	0.676	0.524	7.21206e-05
3	Diaph1	5.36795e-09	0.266184	0.259	0.133	7.49849e-05
3	Sav1	5.38892e-09	0.418137	0.295	0.165	7.52778e-05
3	Git2	6.57244e-09	0.385991	0.376	0.223	9.18105e-05
3	Macf1	7.0398e-09	0.357413	0.651	0.504	9.8339e-05
3	Zfp608	7.1795e-09	0.380424	0.265	0.137	0.00010029
3	Tspan13	8.57333e-09	0.324999	0.805	0.632	0.000119761
3	Psmb10	8.60551e-09	0.441961	0.535	0.38	0.00012021
3	Mrtfb	9.07314e-09	0.415016	0.273	0.147	0.000126743
3	Tmsb10	9.11499e-09	0.293186	0.897	0.825	0.000127327
3	Podxl	1.05413e-08	0.387151	0.676	0.467	0.000147252
3	Cflar	1.147e-08	0.588647	0.462	0.319	0.000160224
3	Rhoa	1.23915e-08	0.332899	0.873	0.781	0.000173097
3	N4bp3	1.3842e-08	0.500749	0.278	0.152	0.000193359
3	S100a13	1.46185e-08	0.285163	0.835	0.733	0.000204206
3	Kat6a	1.50037e-08	0.480842	0.335	0.202	0.000209587
3	Vamp8	1.5291e-08	0.512602	0.446	0.299	0.000213599
3	Ets2	1.88509e-08	0.372283	0.505	0.347	0.000263328
3	Pitpnm2	1.90171e-08	0.387696	0.251	0.132	0.000265649
3	Ccdc50	2.36537e-08	0.437442	0.343	0.207	0.000330419
3	Tlnrd1	2.61595e-08	0.394264	0.254	0.135	0.000365422
3	Msn	2.64284e-08	0.42802	0.692	0.587	0.000369179
3	Gna13	2.77355e-08	0.48578	0.33	0.202	0.000387437
3	Morf4l1	2.89941e-08	0.41474	0.781	0.681	0.000405019
3	Ctnna1	3.0288e-08	0.409875	0.684	0.531	0.000423094
3	Txlna	3.40217e-08	0.472067	0.259	0.144	0.000475249
3	Carhsp1	4.94051e-08	0.460162	0.357	0.228	0.00069014
3	Amotl1	5.2132e-08	0.505524	0.384	0.249	0.000728233
3	Gngt2	5.3689e-08	0.285535	0.668	0.465	0.000749982
3	mt-Nd3	6.08026e-08	0.348342	0.714	0.59	0.000849352
3	Dguok	6.26557e-08	0.401838	0.303	0.182	0.000875238
3	Rasgrp3	6.38961e-08	0.314866	0.435	0.279	0.000892565
3	Leprot	6.82261e-08	0.35142	0.4	0.263	0.00095305
3	Dgkh	6.85288e-08	0.411136	0.286	0.162	0.000957278
3	Arhgap31	7.0683e-08	0.393162	0.603	0.442	0.00098737
3	Hecw2	7.30123e-08	0.267425	0.284	0.151	0.00101991
3	Tmpo	7.77389e-08	0.450996	0.324	0.196	0.00108593
3	Ccdc85a	7.9599e-08	0.307268	0.289	0.158	0.00111192
3	Col4a3bp	8.83939e-08	0.329735	0.278	0.157	0.00123477
3	Elovl1	9.51769e-08	0.407969	0.324	0.194	0.00132953
3	Clic1	9.97623e-08	0.394558	0.743	0.682	0.00139358
3	Sbds	1.08007e-07	0.469187	0.505	0.373	0.00150874
3	Emp1	1.12419e-07	0.361471	0.349	0.22	0.00157039
3	Snhg8	1.15844e-07	0.421147	0.532	0.406	0.00161822
3	Arhgap29	1.31995e-07	0.385106	0.646	0.507	0.00184384
3	0610010K14Rik	1.40835e-07	0.482623	0.378	0.245	0.00196732
3	Tubb5	1.4661e-07	0.474771	0.711	0.592	0.002048
3	Csnk1a1	1.51107e-07	0.449827	0.67	0.552	0.00211082
3	Btbd7	1.56049e-07	0.469745	0.416	0.29	0.00217985
3	Klf3	1.58956e-07	0.419647	0.457	0.314	0.00222045
3	Tmed4	1.61003e-07	0.441242	0.305	0.185	0.00224905
3	Atp5h	1.67245e-07	0.278846	0.8	0.691	0.00233625
3	Cbx3	1.67274e-07	0.437761	0.611	0.493	0.00233665
3	Smad7	1.70082e-07	0.407872	0.459	0.32	0.00237587
3	Fermt2	2.12047e-07	0.372233	0.662	0.525	0.00296209
3	Heg1	2.18846e-07	0.29801	0.503	0.351	0.00305706
3	Adgrl2	2.30306e-07	0.304143	0.395	0.251	0.00321715
3	Zbtb4	2.38881e-07	0.374389	0.295	0.178	0.00333693
3	Acadl	2.412e-07	0.37358	0.4	0.268	0.00336932
3	Irf2bp2	2.69117e-07	0.39669	0.403	0.272	0.00375929
3	Kras	3.20703e-07	0.383906	0.465	0.326	0.0044799
3	Gm12216	3.59151e-07	0.349713	0.381	0.251	0.00501698
3	Shisa5	3.64048e-07	0.375409	0.514	0.367	0.00508538
3	Dad1	3.74369e-07	0.389485	0.627	0.483	0.00522956
3	Snrpe	3.88848e-07	0.404048	0.565	0.433	0.00543182
3	Sema6a	6.08576e-07	0.350607	0.438	0.298	0.00850119
3	Ppp1ca	6.15139e-07	0.419836	0.605	0.492	0.00859288
3	Rac1	7.42654e-07	0.343437	0.705	0.59	0.0103741
3	H2-T22	7.73408e-07	0.385564	0.386	0.26	0.0108037
3	Mxra7	8.21222e-07	0.273919	0.373	0.24	0.0114716
3	Zfhx3	8.47782e-07	0.390008	0.254	0.15	0.0118427
3	Sptssa	8.63222e-07	0.368229	0.427	0.293	0.0120583
3	Ppm1f	9.98476e-07	0.31031	0.268	0.158	0.0139477
3	Rbm3	1.00755e-06	0.405824	0.638	0.511	0.0140745
3	Zfp326	1.05711e-06	0.269272	0.292	0.178	0.0147668
3	C130074G19Rik	1.08395e-06	0.293979	0.257	0.146	0.0151417
3	Nop10	1.08558e-06	0.343365	0.414	0.293	0.0151644
3	Srsf5	1.10274e-06	0.330828	0.643	0.54	0.0154042
3	Srsf6	1.16704e-06	0.431831	0.322	0.209	0.0163024
3	Top1	1.29616e-06	0.382004	0.554	0.43	0.018106
3	Mocs2	1.33616e-06	0.463148	0.276	0.171	0.0186649
3	Ehd1	1.51546e-06	0.369631	0.57	0.435	0.0211695
3	Atp5g2	1.59339e-06	0.303053	0.711	0.607	0.0222581
3	Dlc1	1.72412e-06	0.280487	0.541	0.392	0.0240842
3	Bnip2	1.93221e-06	0.32726	0.519	0.391	0.0269911
3	Phactr2	1.97405e-06	0.42414	0.365	0.243	0.0275754
3	Plscr3	2.02446e-06	0.454669	0.327	0.216	0.0282797
3	Eif4g2	2.03577e-06	0.335341	0.722	0.608	0.0284376
3	Tmbim6	2.03768e-06	0.344143	0.724	0.61	0.0284644
3	Sypl	2.17036e-06	0.375639	0.516	0.393	0.0303178
3	Grb2	2.3435e-06	0.374178	0.33	0.211	0.0327364
3	Map3k11	2.61795e-06	0.311692	0.303	0.187	0.0365702
3	mt-Atp8	2.71383e-06	0.279898	0.903	0.813	0.0379095
3	Pon2	2.78454e-06	0.328055	0.322	0.207	0.0388972
3	Plekho1	2.96448e-06	0.3637	0.308	0.194	0.0414109
3	Xiap	2.98442e-06	0.337571	0.527	0.388	0.0416894
3	Tmem258	3.06189e-06	0.382253	0.432	0.308	0.0427716
3	Smdt1	3.49455e-06	0.342887	0.638	0.519	0.0488154
3	Cttnbp2nl	3.92375e-06	0.389038	0.332	0.214	0.0548108
3	Sorbs3	4.0119e-06	0.370903	0.281	0.173	0.0560422
3	Hip1	4.49411e-06	0.347704	0.295	0.187	0.0627783
3	Fbxo11	4.64884e-06	0.297856	0.259	0.161	0.0649397
3	Sat1	4.8835e-06	0.392165	0.646	0.52	0.0682176
3	Epn2	5.16744e-06	0.292762	0.332	0.216	0.072184
3	Mospd2	5.3574e-06	0.354653	0.278	0.175	0.0748375
3	Lhfp	5.41205e-06	0.252597	0.251	0.146	0.0756009
3	Iqgap1	5.71282e-06	0.345197	0.451	0.337	0.0798024
3	Rbpms	6.07683e-06	0.351328	0.538	0.422	0.0848873
3	Hpcal1	6.44578e-06	0.343857	0.435	0.315	0.0900411
3	Erbin	7.2245e-06	0.253914	0.351	0.242	0.100919
3	Pan3	8.37133e-06	0.332455	0.278	0.18	0.116939
3	Pdrg1	8.40062e-06	0.371496	0.281	0.182	0.117348
3	Zeb1	1.01001e-05	0.354015	0.354	0.243	0.141088
3	Cdk4	1.23811e-05	0.453086	0.324	0.228	0.172952
3	Rsrp1	1.30329e-05	0.512587	0.678	0.636	0.182057
3	Chmp5	1.34169e-05	0.270638	0.543	0.426	0.187421
3	Dnm2	1.34935e-05	0.261408	0.3	0.192	0.18849
3	Cwc15	1.36532e-05	0.399287	0.441	0.33	0.190722
3	Sash1	1.51935e-05	0.389255	0.43	0.317	0.212238
3	Fam117b	1.57835e-05	0.336228	0.297	0.194	0.22048
3	Mxd4	1.68717e-05	0.309614	0.519	0.407	0.235681
3	Rasip1	1.69439e-05	0.255962	0.505	0.378	0.236689
3	Ccdc82	1.74635e-05	0.409598	0.262	0.169	0.243948
3	Klf7	1.77725e-05	0.258927	0.614	0.494	0.248264
3	Caskin2	1.87776e-05	0.333105	0.314	0.207	0.262304
3	Slk	1.89646e-05	0.32645	0.368	0.256	0.264917
3	Nol7	1.98612e-05	0.46556	0.481	0.378	0.277441
3	Eea1	2.11553e-05	0.338807	0.303	0.199	0.295518
3	Thra	2.2273e-05	0.319453	0.354	0.248	0.311131
3	Lbr	2.58137e-05	0.261415	0.27	0.169	0.360591
3	Tmem234	2.8618e-05	0.443312	0.462	0.348	0.399765
3	Eid1	3.64282e-05	0.301663	0.319	0.216	0.508866
3	Akr1a1	3.74279e-05	0.411627	0.597	0.488	0.522831
3	Tle4	3.85115e-05	0.334948	0.4	0.291	0.537967
3	Sppl3	3.8925e-05	0.381597	0.259	0.169	0.543743
3	Ywhab	3.97764e-05	0.330441	0.608	0.494	0.555637
3	Cdc26	4.5027e-05	0.35386	0.305	0.214	0.628982
3	Mrpl52	4.54055e-05	0.306241	0.516	0.397	0.63427
3	Stard8	4.63139e-05	0.32705	0.259	0.165	0.646959
3	Ubl3	5.11572e-05	0.394466	0.405	0.303	0.714615
3	Dhrs7	5.71423e-05	0.308357	0.351	0.255	0.798221
3	Dram2	5.87544e-05	0.4302	0.316	0.221	0.82074
3	Kdelr2	6.26201e-05	0.29009	0.427	0.311	0.87474
3	Spcs2	6.30776e-05	0.274366	0.459	0.36	0.881131
3	Eif1b	6.50082e-05	0.324373	0.378	0.277	0.9081
3	Llph	7.11474e-05	0.315152	0.322	0.225	0.993858
3	Tra2b	7.28061e-05	0.280375	0.457	0.349	1
3	Efna1	8.02817e-05	0.250391	0.254	0.161	1
3	Twf2	8.10748e-05	0.309611	0.251	0.165	1
3	Ski	8.68486e-05	0.348147	0.341	0.245	1
3	Srrm1	9.52504e-05	0.269958	0.438	0.331	1
3	Cnot6	9.66143e-05	0.271082	0.259	0.171	1
3	Idnk	9.66947e-05	0.306574	0.276	0.188	1
3	Ube2h	0.000102871	0.29356	0.292	0.199	1
3	Arhgap5	0.000103756	0.286238	0.441	0.326	1
3	Rpn1	0.000104514	0.332791	0.268	0.181	1
3	Ttc28	0.000108502	0.2755	0.297	0.208	1
3	Vezf1	0.000119069	0.339925	0.314	0.225	1
3	Tpst2	0.000121208	0.302249	0.408	0.303	1
3	Hnrnph2	0.000125534	0.30058	0.27	0.184	1
3	Arf1	0.000131681	0.301685	0.695	0.605	1
3	Mrps14	0.000145202	0.322567	0.386	0.292	1
3	Ubxn1	0.000147846	0.395356	0.492	0.395	1
3	Jak1	0.000160725	0.285045	0.47	0.368	1
3	Prrc2a	0.000161305	0.304422	0.3	0.211	1
3	Add1	0.000167409	0.279542	0.281	0.198	1
3	Metap2	0.000211039	0.306479	0.408	0.313	1
3	Dgkz	0.000226318	0.354912	0.27	0.184	1
3	Dazap2	0.000239035	0.276846	0.424	0.328	1
3	Bag1	0.00025299	0.309088	0.4	0.3	1
3	Ythdc1	0.000266509	0.26137	0.384	0.283	1
3	Crebrf	0.000276805	0.34477	0.284	0.204	1
3	H2afz	0.000291483	0.477102	0.641	0.572	1
3	Hipk1	0.000305878	0.304629	0.357	0.264	1
3	Higd1a	0.000313683	0.251218	0.338	0.247	1
3	Nfic	0.000354367	0.286286	0.349	0.255	1
3	Mrps21	0.000355011	0.281413	0.484	0.379	1
3	Tmem256	0.000355935	0.318367	0.546	0.457	1
3	U2af1	0.000405652	0.336413	0.438	0.343	1
3	Cbx1	0.000407759	0.28578	0.378	0.296	1
3	Tsen34	0.000436368	0.340856	0.297	0.211	1
3	Ube2i	0.000436886	0.4933	0.419	0.343	1
3	Rbbp6	0.000446464	0.260175	0.335	0.254	1
3	Rab1a	0.00046652	0.267779	0.376	0.285	1
3	Vdac2	0.000551253	0.36236	0.516	0.423	1
3	Tma7	0.000567628	0.343471	0.508	0.403	1
3	Cuta	0.000575509	0.255019	0.438	0.339	1
3	Mrps33	0.000605182	0.387977	0.373	0.286	1
3	Elf2	0.000755664	0.287029	0.327	0.238	1
3	Qk	0.000764322	0.258513	0.676	0.586	1
3	Sf3b6	0.000856444	0.393777	0.365	0.294	1
3	Ccnl1	0.000895053	0.252836	0.462	0.378	1
3	Raly	0.000926459	0.283414	0.489	0.405	1
3	Psmb8	0.00093087	0.282031	0.581	0.472	1
3	Spcs1	0.000946744	0.306028	0.489	0.402	1
3	Tmem205	0.000961101	0.310959	0.259	0.19	1
3	Igf1r	0.00100892	0.304038	0.268	0.197	1
3	Tsg101	0.00102914	0.251903	0.281	0.207	1
3	Pcnp	0.00106159	0.310316	0.403	0.322	1
3	Btbd3	0.00113395	0.294246	0.254	0.182	1
3	Rbms1	0.00115487	0.25272	0.554	0.466	1
3	Commd3	0.00119088	0.262753	0.276	0.203	1
3	Sub1	0.00119452	0.318671	0.559	0.47	1
3	Rtf1	0.00127174	0.276381	0.341	0.26	1
3	2021-09-07	0.00132721	0.252791	0.622	0.541	1
3	Psme1	0.00134651	0.273686	0.627	0.536	1
3	Cnbp	0.00138735	0.251076	0.614	0.524	1
3	Slc50a1	0.00142044	0.258588	0.451	0.361	1
3	Gstp1	0.00143301	0.388017	0.281	0.213	1
3	Lamtor2	0.00176681	0.397746	0.395	0.322	1
3	Tmem223	0.00209557	0.2712	0.286	0.214	1
3	Psma2	0.00209863	0.274113	0.543	0.458	1
3	Fis1	0.00256197	0.334603	0.605	0.528	1
3	Nsd1	0.00257772	0.267501	0.327	0.255	1
3	Vdac3	0.00269388	0.270004	0.422	0.349	1
3	Atp6v1e1	0.00282875	0.301617	0.408	0.329	1
3	Mrps16	0.0029481	0.254968	0.257	0.191	1
3	Nucks1	0.00311704	0.298198	0.327	0.257	1
3	Ran	0.00330007	0.254408	0.462	0.378	1
3	Myo1c	0.00342673	0.327717	0.295	0.225	1
3	Ssu72	0.00404334	0.287694	0.373	0.296	1
3	Luc7l2	0.00405596	0.420339	0.495	0.418	1
3	Vapa	0.00458764	0.327189	0.457	0.378	1
3	Tsn	0.00515637	0.254705	0.284	0.216	1
3	Puf60	0.00538677	0.271448	0.289	0.228	1
3	Cox7a2l	0.00593972	0.25119	0.551	0.468	1
3	Ubl5	0.00598833	0.256943	0.638	0.579	1
3	Ifnar2	0.00616714	0.310326	0.392	0.324	1
3	Imp3	0.00655904	0.288022	0.33	0.268	1
3	Ube2s	0.00784341	0.400017	0.516	0.446	1
3	Dek	0.00794487	0.254661	0.395	0.323	1
3	Anapc5	0.00837577	0.258425	0.354	0.289	1
4	Tnni3	1.49187e-196	3.75823	0.924	0.086	2.084e-192
4	Tnnt2	1.57295e-182	3.5966	0.891	0.088	2.19725e-178
4	Fabp3	4.59511e-178	3.61026	0.88	0.089	6.41891e-174
4	Cox6a2	6.02575e-176	3.1547	0.772	0.054	8.41737e-172
4	Myl2	5.85392e-174	3.8616	0.957	0.131	8.17734e-170
4	Mb	5.01592e-168	3.67116	0.875	0.098	7.00673e-164
4	Pln	1.13085e-160	2.90228	0.712	0.049	1.57969e-156
4	Myl3	1.41482e-153	3.55975	0.81	0.088	1.97636e-149
4	Tnnc1	1.8519e-150	2.95291	0.69	0.051	2.58692e-146
4	Actc1	2.05536e-148	2.9637	0.723	0.061	2.87113e-144
4	Cox7a1	3.0803e-132	2.57881	0.576	0.036	4.30287e-128
4	Ckm	4.81513e-126	2.58994	0.543	0.032	6.72625e-122
4	Myh6	2.19042e-112	2.15964	0.516	0.034	3.0598e-108
4	Csrp3	1.05111e-108	1.84135	0.413	0.016	1.46829e-104
4	Myoz2	3.8312e-96	1.92843	0.446	0.029	5.35181e-92
4	Tpm1	1.83334e-95	3.07548	0.967	0.396	2.56099e-91
4	Cox8b	7.69652e-93	2.02022	0.462	0.035	1.07513e-88
4	Ckmt2	2.14016e-92	1.74536	0.332	0.01	2.98958e-88
4	Tcap	1.15468e-90	1.69663	0.408	0.024	1.61297e-86
4	Cryab	4.96613e-83	2.13105	0.658	0.121	6.93719e-79
4	Ttn	8.24361e-79	2.20399	0.484	0.055	1.15155e-74
4	Chchd10	8.35826e-73	1.84599	0.418	0.042	1.16757e-68
4	Eno3	3.62918e-72	1.66992	0.348	0.024	5.06961e-68
4	Slc25a4	8.89885e-70	2.257	0.967	0.529	1.24308e-65
4	Fhl2	2.36799e-63	1.36178	0.299	0.019	3.30784e-59
4	Des	1.78456e-61	1.35483	0.348	0.032	2.49285e-57
4	Ldhb	1.2838e-43	1.48463	0.429	0.088	1.79334e-39
4	Atp5g1	5.7085e-42	1.76696	0.81	0.441	7.97421e-38
4	Fabp4	7.28032e-35	1.09536	0.989	0.78	1.01699e-30
4	Pdk4	4.45487e-31	1.12578	0.261	0.042	6.223e-27
4	Ech1	2.18696e-30	1.37273	0.761	0.429	3.05497e-26
4	Timp4	4.29346e-27	1.04184	0.685	0.299	5.99753e-23
4	Uqcrq	6.9745e-25	1.4266	0.777	0.521	9.74268e-21
4	Atp5k	1.1899e-24	1.21384	0.804	0.524	1.66217e-20
4	Atp5j	1.98586e-24	0.982924	0.908	0.767	2.77405e-20
4	Uqcrfs1	1.02129e-23	1.36997	0.576	0.265	1.42665e-19
4	Rgcc	1.84681e-23	0.959625	0.859	0.517	2.57982e-19
4	Cycs	3.24386e-23	1.25263	0.723	0.434	4.53135e-19
4	Atp5e	6.78356e-23	1.0227	0.897	0.729	9.47595e-19
4	Aqp7	1.43446e-22	0.799637	0.636	0.266	2.00379e-18
4	S100a1	1.31293e-21	1.07219	0.717	0.405	1.83404e-17
4	Ndufa4	2.44358e-21	0.85081	0.902	0.709	3.41344e-17
4	Cox6c	6.29766e-21	0.980847	0.924	0.784	8.7972e-17
4	Atp2a2	2.6089e-20	1.499	0.511	0.239	3.64437e-16
4	Atp5j2	3.07854e-20	0.990012	0.87	0.682	4.30041e-16
4	Rflnb	1.36706e-19	0.969338	0.603	0.276	1.90964e-15
4	Cd300lg	4.0351e-19	0.745842	0.799	0.455	5.63664e-15
4	Atp5o	4.40952e-19	1.22461	0.636	0.372	6.15965e-15
4	Fabp5	9.35128e-19	0.574447	0.848	0.474	1.30628e-14
4	Lpl	1.27224e-18	0.712002	0.848	0.564	1.77719e-14
4	Slc25a3	1.48908e-18	0.978505	0.832	0.602	2.08009e-14
4	Atp5md	2.99486e-18	1.2055	0.755	0.549	4.18352e-14
4	Rbp7	4.35099e-18	0.839412	0.701	0.362	6.0779e-14
4	C1qtnf9	2.00773e-17	0.799527	0.641	0.308	2.80459e-13
4	Cox5a	2.9698e-17	1.01706	0.766	0.537	4.14852e-13
4	Atp5c1	3.07e-17	1.10132	0.728	0.503	4.28848e-13
4	Cox5b	4.84008e-17	1.11834	0.799	0.621	6.76111e-13
4	Uqcr11	5.5726e-17	1.1392	0.788	0.631	7.78437e-13
4	Ndufa5	6.72185e-17	1.05687	0.69	0.444	9.38975e-13
4	Ndufb8	8.50928e-17	1.01559	0.69	0.434	1.18866e-12
4	Gapdh	2.34602e-16	0.810359	0.842	0.679	3.27715e-12
4	Hspa8	3.7258e-16	0.519392	0.962	0.892	5.20457e-12
4	Atp5l	4.07981e-16	0.959237	0.87	0.684	5.69909e-12
4	Cox4i1	6.38995e-16	0.911796	0.853	0.695	8.92612e-12
4	Atp5a1	8.32927e-16	1.06717	0.723	0.479	1.16352e-11
4	Rps2	1.88462e-15	0.572673	0.962	0.868	2.63262e-11
4	Mdh1	2.39685e-15	1.12596	0.467	0.229	3.34816e-11
4	Mgll	2.61637e-15	0.639441	0.832	0.562	3.65481e-11
4	Ctnnbip1	3.10178e-15	0.660652	0.582	0.291	4.33288e-11
4	Tpt1	3.29772e-15	0.387107	0.989	0.976	4.60658e-11
4	Arhgap18	3.95914e-15	0.55879	0.462	0.192	5.53053e-11
4	Depp1	6.52606e-15	0.746248	0.658	0.348	9.11625e-11
4	Hspb1	6.8019e-15	0.65568	0.859	0.693	9.50157e-11
4	Idh2	1.18888e-14	0.951875	0.413	0.186	1.66075e-10
4	Sdhb	1.20707e-14	1.29082	0.603	0.366	1.68615e-10
4	Ndufs6	1.44737e-14	1.08165	0.571	0.335	2.02184e-10
4	Cyc1	2.34979e-14	0.966006	0.495	0.25	3.28242e-10
4	Aldoa	3.69266e-14	0.977191	0.81	0.634	5.15827e-10
4	Ndufb1-ps	5.08124e-14	0.7758	0.799	0.597	7.09799e-10
4	Ablim3	7.70458e-14	0.616451	0.429	0.182	1.07625e-09
4	Hadhb	8.976e-14	0.782383	0.457	0.222	1.25386e-09
4	Atp5b	1.17929e-13	0.895576	0.804	0.584	1.64736e-09
4	Slc28a2	1.2879e-13	0.538522	0.429	0.176	1.79907e-09
4	Cox7c	1.74807e-13	0.849339	0.913	0.772	2.44188e-09
4	Ndufa3	2.06842e-13	0.848401	0.707	0.488	2.88938e-09
4	Gm12002	5.55411e-13	0.631916	0.342	0.13	7.75853e-09
4	Atp5f1	5.87039e-13	0.955623	0.674	0.472	8.20034e-09
4	Cxcl12	7.32917e-13	0.628186	0.821	0.585	1.02381e-08
4	Idh3b	8.70878e-13	0.866809	0.418	0.199	1.21653e-08
4	Atp5h	1.52743e-12	0.854276	0.859	0.697	2.13366e-08
4	Pparg	1.5625e-12	0.537368	0.353	0.139	2.18266e-08
4	AW112010	2.15998e-12	0.594761	0.707	0.446	3.01727e-08
4	Etfb	2.52072e-12	1.03706	0.543	0.34	3.5212e-08
4	Uqcrb	3.00973e-12	0.774148	0.832	0.656	4.20429e-08
4	Btnl9	3.05742e-12	0.535651	0.592	0.31	4.2709e-08
4	Ndufc1	5.25276e-12	0.980861	0.609	0.404	7.33757e-08
4	Tcf15	9.42624e-12	0.507243	0.598	0.309	1.31675e-07
4	Rsad2	1.23225e-11	0.367079	0.451	0.207	1.72133e-07
4	Abcb1b	1.6658e-11	0.54267	0.266	0.098	2.32696e-07
4	Cox6b1	1.95929e-11	0.81017	0.799	0.666	2.73693e-07
4	Uqcr10	3.44873e-11	0.848441	0.717	0.527	4.81754e-07
4	Cox7b	3.73763e-11	1.0525	0.565	0.377	5.2211e-07
4	Pkp4	5.66742e-11	0.667804	0.495	0.264	7.91681e-07
4	Mdh2	6.34387e-11	0.794886	0.598	0.39	8.86176e-07
4	Ndufab1	6.3785e-11	1.04314	0.543	0.344	8.91013e-07
4	Jam2	9.55689e-11	0.529402	0.685	0.434	1.335e-06
4	mt-Nd1	1.12845e-10	0.665799	0.946	0.857	1.57633e-06
4	Mpc1	1.15859e-10	0.917305	0.457	0.264	1.61844e-06
4	Sgk1	1.20355e-10	0.561631	0.799	0.633	1.68123e-06
4	Acadm	1.43285e-10	0.919873	0.315	0.14	2.00154e-06
4	Gpihbp1	1.85761e-10	0.469162	0.913	0.704	2.5949e-06
4	Pde2a	2.07873e-10	0.436422	0.386	0.172	2.90377e-06
4	Cd81	2.98799e-10	0.490478	0.848	0.684	4.17392e-06
4	Ndufs5	5.4281e-10	0.718814	0.685	0.497	7.58252e-06
4	Slc26a10	5.5834e-10	0.562463	0.397	0.19	7.79945e-06
4	Sparc	1.01018e-09	0.465552	0.864	0.726	1.41112e-05
4	Atp5g3	1.09235e-09	1.0397	0.609	0.44	1.5259e-05
4	Ndufv2	1.10912e-09	0.855522	0.484	0.305	1.54933e-05
4	Tcim	1.22061e-09	0.508322	0.772	0.554	1.70507e-05
4	Acaa2	1.30935e-09	0.891119	0.408	0.229	1.82902e-05
4	Kcna5	1.34323e-09	0.452192	0.342	0.15	1.87636e-05
4	Thrsp	1.73948e-09	0.534608	0.478	0.254	2.42988e-05
4	Atp5mpl	2.54211e-09	0.946284	0.614	0.442	3.55107e-05
4	Cdkn1c	2.59417e-09	0.684171	0.467	0.275	3.62379e-05
4	Vdac1	2.85571e-09	0.937534	0.451	0.264	3.98914e-05
4	Ndufb10	3.89579e-09	0.76641	0.63	0.434	5.44203e-05
4	Atp5d	4.34199e-09	0.644665	0.685	0.514	6.06532e-05
4	Ndufv3	4.4468e-09	0.931095	0.543	0.37	6.21173e-05
4	Car4	9.64191e-09	0.345629	0.625	0.397	0.000134688
4	Nme2	1.13593e-08	0.610375	0.783	0.639	0.000158677
4	Ndufb9	1.19813e-08	0.911523	0.663	0.509	0.000167366
4	Lims2	1.47598e-08	0.480582	0.701	0.506	0.000206179
4	Gpx4	1.95307e-08	0.327087	0.848	0.703	0.000272825
4	Cd36	2.02711e-08	0.313276	0.929	0.811	0.000283167
4	Art3	2.59091e-08	0.311105	0.283	0.123	0.000361924
4	Map1lc3a	3.44926e-08	0.794949	0.554	0.379	0.000481828
4	Suclg1	4.09096e-08	0.774579	0.326	0.17	0.000571467
4	Bola3	4.55423e-08	0.709776	0.391	0.221	0.000636181
4	Slc6a6	4.87206e-08	0.377835	0.571	0.348	0.000680579
4	Cox7a2	4.90011e-08	0.603749	0.804	0.699	0.000684496
4	Chpt1	8.2103e-08	0.7538	0.277	0.134	0.0011469
4	Mmp15	9.0237e-08	0.444363	0.332	0.161	0.00126052
4	Ndufb2	9.42944e-08	0.788182	0.5	0.324	0.0013172
4	Ndufa8	1.29175e-07	0.706534	0.62	0.458	0.00180445
4	Uba52	1.97714e-07	0.296084	0.94	0.897	0.00276186
4	Ndufa12	2.05625e-07	0.700587	0.418	0.258	0.00287237
4	Gnas	2.32855e-07	0.277985	0.913	0.874	0.00325275
4	Eci1	2.60095e-07	0.582798	0.261	0.126	0.00363326
4	Mrpl42	2.85051e-07	0.775593	0.337	0.189	0.00398188
4	Chchd3	3.09745e-07	0.673635	0.283	0.145	0.00432683
4	mt-Nd2	3.35914e-07	0.52361	0.94	0.886	0.00469238
4	Rpl36	3.36082e-07	0.316858	0.978	0.911	0.00469473
4	mt-Co1	3.59368e-07	0.434928	0.973	0.963	0.00502001
4	Adgrg1	3.91797e-07	0.393742	0.429	0.244	0.00547301
4	Chchd2	4.3645e-07	0.379832	0.918	0.877	0.00609677
4	Gbp3	4.43539e-07	0.551111	0.255	0.124	0.00619579
4	Fez2	5.06072e-07	0.591677	0.413	0.245	0.00706931
4	Smco4	5.97225e-07	0.472848	0.467	0.286	0.00834263
4	Kif1c	6.8033e-07	0.557932	0.277	0.14	0.00950353
4	Sparcl1	6.83041e-07	0.334344	0.783	0.564	0.0095414
4	Ldha	7.08717e-07	0.511538	0.658	0.519	0.00990006
4	Ndufb3	9.7433e-07	0.658671	0.527	0.37	0.0136104
4	Bnip3	1.05562e-06	0.304603	0.299	0.152	0.014746
4	Uqcrc2	1.30037e-06	0.718801	0.397	0.255	0.0181649
4	Cisd1	1.40152e-06	0.540879	0.266	0.139	0.0195779
4	Dynll2	1.89025e-06	0.716641	0.277	0.15	0.0264049
4	Pim3	2.06827e-06	0.46986	0.63	0.492	0.0288917
4	Trp53i11	2.22799e-06	0.476246	0.31	0.168	0.0311228
4	Fkbp3	2.84523e-06	0.590353	0.462	0.316	0.039745
4	mt-Nd4l	3.46502e-06	0.504931	0.853	0.779	0.0484029
4	Rhob	3.9605e-06	0.431775	0.745	0.662	0.0553243
4	2021-09-04	3.98555e-06	0.428456	0.565	0.394	0.0556742
4	Ybx1	4.56466e-06	0.277291	0.962	0.904	0.0637638
4	Meox2	5.9491e-06	0.317518	0.315	0.168	0.083103
4	Ndufa2	7.50897e-06	0.549193	0.674	0.561	0.104893
4	Cox17	8.14502e-06	0.378794	0.603	0.463	0.113778
4	Ndufs7	1.08065e-05	0.723317	0.511	0.394	0.150957
4	Id1	1.12152e-05	0.400697	0.793	0.683	0.156666
4	Ndufs3	1.17104e-05	0.711745	0.359	0.236	0.163583
4	Hsp90ab1	1.23256e-05	0.289491	0.935	0.868	0.172176
4	Selenow	1.42691e-05	0.329552	0.832	0.779	0.199325
4	Hrct1	1.58532e-05	0.259613	0.283	0.151	0.221453
4	Sod2	1.64651e-05	0.656596	0.38	0.246	0.230001
4	Tle5	1.69597e-05	0.562219	0.685	0.576	0.23691
4	Ndufa11	1.74817e-05	0.72145	0.489	0.356	0.244201
4	Unc45b	1.85166e-05	0.466426	0.495	0.342	0.258658
4	Tsnax	2.01003e-05	0.441917	0.304	0.173	0.28078
4	mt-Co2	2.40332e-05	0.399853	0.978	0.966	0.33572
4	Dhrs3	3.01839e-05	0.365196	0.457	0.303	0.421638
4	Apold1	3.2526e-05	0.283019	0.386	0.234	0.454356
4	Chchd7	3.32523e-05	0.454346	0.277	0.161	0.464502
4	mt-Co3	3.38285e-05	0.38823	0.962	0.95	0.47255
4	Lmcd1	3.38631e-05	0.259172	0.266	0.142	0.473033
4	Pakap.1	3.5752e-05	0.337433	0.69	0.561	0.49942
4	Ptp4a3	3.63574e-05	0.342883	0.554	0.387	0.507876
4	Ndufb5	4.01508e-05	0.577854	0.522	0.409	0.560867
4	Hadh	4.04366e-05	0.571542	0.261	0.151	0.564859
4	Rassf3	4.26881e-05	0.418687	0.418	0.273	0.59631
4	Mpc2	4.43729e-05	0.905998	0.402	0.283	0.619844
4	Uqcrc1	4.72395e-05	0.673304	0.386	0.268	0.659889
4	Etfa	4.95528e-05	0.808274	0.255	0.148	0.692203
4	Uqcrh	5.38872e-05	0.442444	0.799	0.708	0.75275
4	Kctd12b	5.9619e-05	0.367148	0.293	0.167	0.832818
4	Ier5l	6.34357e-05	0.338241	0.424	0.284	0.886134
4	Ctnnb1	6.62304e-05	0.42137	0.685	0.567	0.925172
4	Tspan15	6.65024e-05	0.274367	0.272	0.151	0.928973
4	Pdgfb	6.95039e-05	0.348365	0.598	0.413	0.9709
4	Ercc1	7.05403e-05	0.280625	0.348	0.214	0.985377
4	Gm11808	7.17668e-05	0.365927	0.75	0.659	1
4	Car8	7.65555e-05	0.299151	0.321	0.19	1
4	Emcn	7.88139e-05	0.324712	0.679	0.559	1
4	Mrpl30	8.08216e-05	0.571602	0.397	0.274	1
4	Fmc1	9.35862e-05	0.645758	0.283	0.174	1
4	Ndufb6	0.000100472	0.533826	0.326	0.209	1
4	Atp5g2	0.000102212	0.51433	0.745	0.615	1
4	Hadha	0.00010521	0.703581	0.283	0.172	1
4	Cmtm8	0.000121865	0.359822	0.359	0.226	1
4	Aco2	0.000128567	0.670057	0.31	0.199	1
4	Mgst3	0.000136183	0.635124	0.304	0.188	1
4	Dnaja1	0.000143709	0.389163	0.777	0.743	1
4	Ndufa10	0.000148042	0.601842	0.266	0.164	1
4	Rnf130	0.000155504	0.394391	0.473	0.346	1
4	Slfn5	0.000159686	0.324761	0.734	0.631	1
4	Hras	0.000160378	0.466192	0.391	0.274	1
4	Ndufb4	0.000161032	0.513928	0.565	0.44	1
4	mt-Nd4	0.000176496	0.392746	0.962	0.931	1
4	Myo10	0.000180329	0.434648	0.478	0.342	1
4	Klk8	0.000186284	0.524621	0.293	0.185	1
4	Ndufb11	0.000192387	0.569184	0.636	0.526	1
4	Rpl29	0.000220417	0.252285	0.891	0.838	1
4	Klf2	0.000226788	0.383145	0.842	0.819	1
4	Mrpl17	0.000243365	0.343896	0.37	0.246	1
4	Gja1	0.000264302	0.273633	0.299	0.182	1
4	Pnpla2	0.000264593	0.294398	0.424	0.284	1
4	Acadl	0.00027558	0.558681	0.402	0.283	1
4	Uaca	0.000287609	0.461394	0.326	0.21	1
4	Pdhb	0.000298992	0.44011	0.288	0.186	1
4	Klf6	0.000336612	0.27182	0.663	0.531	1
4	Anp32a	0.000390166	0.300195	0.723	0.607	1
4	Ubxn1	0.000405839	0.314459	0.527	0.402	1
4	Ndufa13	0.000415745	0.665375	0.609	0.511	1
4	Fkbp4	0.000457736	0.48401	0.321	0.22	1
4	Myl12a	0.000526055	0.268169	0.859	0.809	1
4	Timm23	0.000534243	0.6542	0.293	0.199	1
4	Hspa1b	0.000558835	0.39866	0.457	0.339	1
4	Tprgl	0.000612967	0.376599	0.587	0.486	1
4	Ube2k	0.000758823	0.375933	0.326	0.221	1
4	Ppid	0.00113799	0.387003	0.283	0.185	1
4	Zfp106	0.00124195	0.537071	0.304	0.202	1
4	Sh3glb1	0.00127587	0.274461	0.75	0.709	1
4	Abcg2	0.00132005	0.254913	0.413	0.291	1
4	Bag1	0.00133589	0.366895	0.408	0.311	1
4	Timm10b	0.00172658	0.46052	0.446	0.339	1
4	mt-Cytb	0.00180098	0.322622	0.962	0.955	1
4	Ndufv1	0.00186608	0.502214	0.332	0.239	1
4	Tshz2	0.00187995	0.271337	0.299	0.194	1
4	Ube2r2	0.0019949	0.46548	0.38	0.281	1
4	Trnau1ap	0.0020019	0.346869	0.283	0.192	1
4	Ndufb7	0.002014	0.343115	0.565	0.46	1
4	Cd200	0.00207421	0.306656	0.739	0.634	1
4	Dusp1	0.00233983	0.301349	0.772	0.724	1
4	Ndufs4	0.00235428	0.448238	0.359	0.265	1
4	Ppp1r2	0.00270212	0.293544	0.739	0.67	1
4	Mrps24	0.00281679	0.527261	0.462	0.371	1
4	Ccn1	0.00302367	0.317833	0.424	0.326	1
4	Cltb	0.00305161	0.302826	0.473	0.376	1
4	Cyth1	0.00308556	0.384063	0.299	0.201	1
4	Cox14	0.00336258	0.290857	0.337	0.244	1
4	Ndufs8	0.00385134	0.506263	0.364	0.273	1
4	Ptms	0.00392211	0.316995	0.734	0.657	1
4	Phb	0.00397682	0.301054	0.283	0.192	1
4	Tubb4b	0.00517308	0.308468	0.647	0.571	1
4	Higd2a	0.00546032	0.310151	0.467	0.388	1
4	Ndufa6	0.00605426	0.388864	0.576	0.489	1
4	Plaat3	0.00628293	0.323514	0.266	0.186	1
4	Strap	0.00648572	0.399561	0.272	0.193	1
4	Gpi1	0.00653315	0.351755	0.467	0.379	1
4	Pfdn5	0.00718834	0.290402	0.81	0.782	1
4	Cfl2	0.00747338	0.545657	0.342	0.255	1
4	Cox7a2l	0.00768524	0.291153	0.549	0.478	1
4	Adipor1	0.00781739	0.344852	0.44	0.351	1
4	Ndufs2	0.00788406	0.381952	0.342	0.264	1
4	Polr2j	0.00799386	0.310742	0.397	0.305	1
4	Nrp2	0.0082796	0.287349	0.299	0.208	1
4	Grpel1	0.00843721	0.279147	0.315	0.24	1
4	Tpi1	0.00907358	0.469187	0.321	0.247	1
4	Sorbs1	0.00908134	0.410912	0.272	0.192	1
4	Pdcd5	0.00916428	0.251506	0.462	0.361	1
4	Pink1	0.00949437	0.424393	0.283	0.199	1
5	Col1a1	0	3.48196	0.915	0.009	0
5	Dpt	1.52995e-298	3.15853	0.863	0.007	2.13718e-294
5	Fbln1	1.59681e-297	2.94991	0.829	0.004	2.23058e-293
5	Clec3b	6.12782e-286	3.66013	0.778	0.002	8.55995e-282
5	Col1a2	3.14324e-285	3.73775	0.915	0.016	4.39079e-281
5	Rarres2	1.93166e-279	3.07206	0.932	0.019	2.69834e-275
5	Htra3	5.09867e-271	3.58136	0.795	0.007	7.12233e-267
5	Crispld2	1.02356e-269	2.97724	0.812	0.009	1.42981e-265
5	Col6a1	7.04636e-269	2.49231	0.846	0.012	9.84306e-265
5	Col3a1	8.1877e-269	3.55934	0.872	0.016	1.14374e-264
5	Gpm6b	3.07827e-267	2.25748	0.778	0.006	4.30003e-263
5	Loxl1	1.10595e-265	1.99475	0.752	0.004	1.5449e-261
5	Abca8a	6.58714e-263	2.65686	0.761	0.005	9.20158e-259
5	Entpd2	6.32974e-258	2.19714	0.709	0.002	8.84201e-254
5	Ogn	1.17568e-256	3.99652	0.846	0.016	1.64231e-252
5	Lum	1.5308e-253	3.4046	0.838	0.016	2.13838e-249
5	Dpep1	7.5744e-253	3.33539	0.709	0.004	1.05807e-248
5	Smoc2	5.96143e-248	3.15226	0.718	0.005	8.32752e-244
5	Col6a2	9.17075e-248	2.24919	0.761	0.009	1.28106e-243
5	Cygb	3.22463e-245	2.74199	0.829	0.017	4.50449e-241
5	Lama2	7.97136e-243	2.17031	0.744	0.008	1.11352e-238
5	Lrp1	9.68462e-240	2.63999	0.88	0.025	1.35284e-235
5	Serping1	7.63823e-236	3.74862	0.889	0.03	1.06698e-231
5	Ms4a4d	5.73317e-235	1.70218	0.658	0.003	8.00866e-231
5	Serpinf1	1.20179e-232	2.86616	0.744	0.011	1.67878e-228
5	Gas1	1.29096e-232	2.76221	0.726	0.01	1.80334e-228
5	Plxdc2	9.16661e-232	2.07835	0.752	0.012	1.28048e-227
5	Islr	2.14637e-228	2.18235	0.684	0.007	2.99827e-224
5	Bicc1	1.10031e-223	1.98825	0.718	0.011	1.53702e-219
5	Mmp2	4.91387e-219	2.338	0.726	0.013	6.86418e-215
5	Pdgfra	2.4959e-218	2.22138	0.735	0.014	3.48652e-214
5	Col6a3	2.95719e-217	1.92597	0.684	0.009	4.1309e-213
5	Sdc2	1.26787e-213	2.2411	0.769	0.02	1.77108e-209
5	Tcf21	2.15503e-213	2.39131	0.667	0.008	3.01037e-209
5	Aldh1a1	1.53934e-211	2.12486	0.692	0.011	2.1503e-207
5	Hsd11b1	2.44035e-209	2.19536	0.607	0.004	3.40893e-205
5	Fxyd1	5.14608e-207	2.18364	0.846	0.031	7.18857e-203
5	Gpx3	8.26313e-203	3.44324	0.88	0.041	1.15428e-198
5	Pcsk6	2.9877e-200	2.3092	0.684	0.014	4.17352e-196
5	Tnfaip6	1.05222e-197	2.39798	0.564	0.003	1.46985e-193
5	Olfml3	5.44973e-195	1.72133	0.658	0.012	7.61273e-191
5	Gsta3	1.35061e-194	1.91801	0.598	0.007	1.88667e-190
5	Mfap5	1.66066e-192	2.82075	0.735	0.023	2.31978e-188
5	Nupr1	1.942e-192	2.58168	0.829	0.035	2.71278e-188
5	Ifi205	7.74174e-188	2.65062	0.573	0.006	1.08144e-183
5	Mrc2	3.18218e-187	1.26886	0.521	0.002	4.44519e-183
5	Medag	3.93706e-185	1.4258	0.538	0.004	5.49967e-181
5	Col5a1	4.82518e-185	1.73769	0.641	0.013	6.7403e-181
5	Tnxb	2.27462e-183	2.43877	0.761	0.03	3.17741e-179
5	Pcolce	1.83447e-177	2.90876	0.838	0.047	2.56257e-173
5	Oaf	2.17041e-176	1.78343	0.65	0.017	3.03185e-172
5	Pdgfrl	1.38157e-174	1.23048	0.496	0.002	1.92991e-170
5	Meg3	1.1508e-173	1.78378	0.573	0.009	1.60755e-169
5	Tbx20	2.0002e-172	1.69377	0.556	0.008	2.79408e-168
5	Rnase4	1.14029e-171	2.64276	0.846	0.053	1.59287e-167
5	Igfbp6	2.24088e-169	2.56755	0.684	0.023	3.13028e-165
5	Lpar1	3.77241e-169	1.22017	0.504	0.004	5.26968e-165
5	Rcn3	2.48437e-166	1.66286	0.795	0.041	3.47042e-162
5	Axl	3.00643e-165	1.77051	0.632	0.019	4.19968e-161
5	Cpxm1	2.37951e-164	1.26897	0.453	0.001	3.32394e-160
5	Celf2	6.07111e-163	1.82459	0.752	0.035	8.48074e-159
5	Prelp	1.70597e-162	2.20122	0.803	0.046	2.38308e-158
5	Spon2	9.7341e-162	1.64478	0.47	0.003	1.35976e-157
5	Serpine2	3.08573e-161	2.03687	0.735	0.034	4.31046e-157
5	Mmp23	1.02028e-160	1.161	0.453	0.002	1.42523e-156
5	Naalad2	4.19937e-160	1.23038	0.513	0.007	5.8661e-156
5	Prrx1	1.02164e-158	0.994525	0.487	0.005	1.42713e-154
5	Ptgis	1.91188e-158	1.66998	0.701	0.029	2.6707e-154
5	Pcolce2	3.72799e-158	2.1036	0.667	0.025	5.20763e-154
5	Srpx2	1.301e-157	1.39852	0.436	0.001	1.81736e-153
5	Pla1a	1.15417e-155	1.09679	0.47	0.004	1.61227e-151
5	Ddr2	1.56978e-155	1.27111	0.53	0.01	2.19282e-151
5	Thbs2	3.07766e-155	1.54952	0.453	0.003	4.29918e-151
5	Gpx8	8.16209e-154	1.25134	0.581	0.016	1.14016e-149
5	Angptl2	1.79049e-153	1.3562	0.53	0.01	2.50114e-149
5	Rbms3	2.47157e-152	1.60936	0.65	0.025	3.45254e-148
5	Matn2	1.41075e-151	1.1618	0.427	0.002	1.97067e-147
5	C3	1.34686e-150	2.83526	0.513	0.01	1.88142e-146
5	Col15a1	2.6605e-150	2.397	0.761	0.046	3.71645e-146
5	Snhg18	7.86272e-150	1.52488	0.641	0.025	1.09834e-145
5	Dcn	9.85046e-149	6.07327	0.906	0.096	1.37601e-144
5	Rgs17	3.31879e-148	1.12752	0.393	0	4.63602e-144
5	Scara5	3.67834e-148	0.977723	0.402	0.001	5.13827e-144
5	Igf1	1.25949e-147	1.68733	0.581	0.018	1.75938e-143
5	Sod3	4.54496e-147	1.69115	0.598	0.02	6.34885e-143
5	Col5a3	2.81785e-145	1.59408	0.47	0.007	3.93626e-141
5	Vgll3	6.02322e-145	0.933582	0.385	0	8.41384e-141
5	Gfpt2	1.22915e-144	1.69019	0.462	0.006	1.717e-140
5	Penk	1.48194e-144	1.26981	0.41	0.002	2.07012e-140
5	Pi15	2.35115e-144	0.93386	0.41	0.002	3.28433e-140
5	Cpq	7.48876e-144	1.90058	0.821	0.062	1.0461e-139
5	C1ra	7.67257e-143	1.57095	0.624	0.026	1.07178e-138
5	Vcan	4.2473e-142	1.34993	0.419	0.003	5.93306e-138
5	Bgn	4.89252e-142	3.3684	0.94	0.106	6.83436e-138
5	Sox9	2.32638e-141	1.3286	0.393	0.001	3.24971e-137
5	Hmgcs2	2.76411e-141	0.911712	0.402	0.002	3.86118e-137
5	C1s1	2.57134e-139	1.26285	0.487	0.01	3.59191e-135
5	Rbp1	4.81663e-139	2.21023	0.829	0.063	6.72835e-135
5	Adamts2	1.94286e-138	1.14017	0.453	0.007	2.71398e-134
5	Ccl19	2.55678e-138	1.26968	0.453	0.007	3.57156e-134
5	Gsn	2.83119e-136	6.98779	0.983	0.154	3.95489e-132
5	C1qtnf7	3.32179e-136	1.21647	0.453	0.007	4.6402e-132
5	G0s2	1.03195e-135	2.17727	0.675	0.038	1.44153e-131
5	Chpf	7.47455e-135	0.914066	0.393	0.002	1.04412e-130
5	Cd63	1.87377e-134	2.72961	0.923	0.109	2.61748e-130
5	Aspn	3.20528e-133	2.0372	0.496	0.013	4.47745e-129
5	Egfr	4.66765e-132	0.88139	0.385	0.002	6.52024e-128
5	Lgals1	5.75067e-132	3.3431	0.923	0.119	8.03311e-128
5	Cd302	6.40984e-132	2.46347	0.829	0.082	8.9539e-128
5	Kdelr3	3.18311e-131	0.867559	0.427	0.006	4.44648e-127
5	Mt2	1.29643e-130	2.54314	0.547	0.02	1.81098e-126
5	Ebf2	1.25757e-128	0.914037	0.385	0.003	1.75669e-124
5	Mxra8	1.53091e-127	2.01603	0.803	0.074	2.13853e-123
5	Pi16	3.16644e-127	2.77629	0.573	0.026	4.42319e-123
5	Col5a2	1.41867e-126	1.40752	0.607	0.03	1.98174e-122
5	Mgp	1.84273e-126	3.99845	0.966	0.138	2.57411e-122
5	Cyp27a1	1.79903e-124	1.06641	0.479	0.013	2.51306e-120
5	Anxa1	2.99323e-124	2.12487	0.786	0.071	4.18124e-120
5	Myc	2.36989e-122	1.43068	0.47	0.013	3.3105e-118
5	Gpr153	3.11312e-122	0.743665	0.325	0	4.34872e-118
5	Gfra1	5.18726e-122	0.891694	0.333	0.001	7.24609e-118
5	Svep1	9.20262e-122	0.775959	0.35	0.002	1.28551e-117
5	Htra1	9.80489e-121	1.40389	0.667	0.043	1.36964e-116
5	Qpct	2.05697e-120	1.06033	0.427	0.009	2.87338e-116
5	Itm2a	7.57179e-120	1.55499	0.556	0.026	1.0577e-115
5	Heyl	1.00732e-119	0.96862	0.427	0.009	1.40713e-115
5	Atp1a2	1.17486e-119	1.43717	0.556	0.025	1.64117e-115
5	Rnd3	1.69264e-119	1.93264	0.709	0.055	2.36444e-115
5	Cfh	1.67436e-118	2.45641	0.812	0.077	2.33892e-114
5	Ndufa4l2	1.14837e-116	1.31281	0.556	0.026	1.60416e-112
5	Podn	1.80514e-115	0.913477	0.325	0.001	2.5216e-111
5	Colec12	3.17006e-115	1.37338	0.624	0.038	4.42826e-111
5	Lhfp	1.75485e-114	2.20575	0.889	0.117	2.45135e-110
5	Ppp1r14a	4.47043e-114	1.34017	0.547	0.026	6.24474e-110
5	Mfap4	5.32853e-114	2.31796	0.359	0.004	7.44342e-110
5	Pde1a	1.18153e-112	0.77003	0.342	0.003	1.65049e-108
5	Abca8b	2.65526e-112	0.997051	0.393	0.008	3.70913e-108
5	Ccdc80	2.25087e-111	2.39326	0.752	0.076	3.14424e-107
5	Smim41	1.75769e-109	0.89532	0.325	0.002	2.45532e-105
5	Mt1	7.87415e-109	4.15002	0.863	0.125	1.09994e-104
5	Nnmt	2.65444e-108	1.22972	0.462	0.017	3.70799e-104
5	Pdgfrb	5.84878e-108	0.974721	0.427	0.013	8.17017e-104
5	Abca6	1.03225e-105	0.686044	0.308	0.002	1.44195e-101
5	Adamts5	2.78601e-105	2.44255	0.709	0.068	3.89177e-101
5	S1pr3	1.2216e-104	0.889671	0.342	0.005	1.70646e-100
5	Pgf	1.7243e-104	1.15332	0.402	0.011	2.40868e-100
5	Itgbl1	8.08755e-103	1.04798	0.342	0.005	1.12975e-98
5	Kirrel	1.34558e-102	0.786779	0.342	0.005	1.87964e-98
5	Spon1	2.7364e-102	1.17958	0.487	0.023	3.82248e-98
5	Steap3	9.51028e-102	0.906041	0.333	0.005	1.32849e-97
5	Pdpn	1.01688e-100	0.731694	0.393	0.011	1.42049e-96
5	Cp	1.35368e-100	1.69258	0.692	0.062	1.89096e-96
5	Sfrp1	2.82385e-100	0.945469	0.402	0.012	3.94464e-96
5	Adamtsl2	1.65253e-99	0.819825	0.282	0.001	2.30842e-95
5	Dtx4	1.88418e-99	0.631958	0.282	0.001	2.63202e-95
5	Il6	2.13429e-99	1.19189	0.291	0.002	2.98139e-95
5	Fstl1	9.4527e-99	2.2599	0.855	0.128	1.32045e-94
5	Plekha6	7.37301e-98	0.860033	0.359	0.008	1.02994e-93
5	Abca9	8.22575e-98	0.795623	0.342	0.007	1.14905e-93
5	Serpina3n	8.61058e-98	1.10093	0.359	0.008	1.20281e-93
5	Thbs3	1.42604e-96	0.681614	0.291	0.002	1.99203e-92
5	Tent5a	1.71035e-96	1.16068	0.479	0.025	2.38918e-92
5	Ssc5d	1.75253e-96	0.536532	0.256	0	2.44811e-92
5	Kcnk2	2.95481e-96	0.702617	0.265	0.001	4.12757e-92
5	Twsg1	1.46167e-94	1.18212	0.573	0.043	2.04181e-90
5	Emp3	1.65515e-94	1.91975	0.812	0.109	2.31207e-90
5	Ltbp3	2.09051e-94	0.993068	0.521	0.032	2.92024e-90
5	Col14a1	3.07869e-94	1.16554	0.342	0.008	4.30062e-90
5	Ar	4.99014e-94	1.39969	0.53	0.035	6.97072e-90
5	Mme	6.62219e-94	0.777224	0.291	0.003	9.25053e-90
5	Itih5	6.6409e-94	1.0342	0.385	0.013	9.27667e-90
5	Col4a5	2.04548e-93	0.730367	0.316	0.005	2.85733e-89
5	Aebp1	4.00824e-93	1.26873	0.513	0.032	5.59912e-89
5	Negr1	5.63139e-93	0.606689	0.256	0.001	7.86649e-89
5	Loxl2	2.71876e-92	0.902906	0.436	0.02	3.79784e-88
5	Enpp2	6.96828e-92	1.82766	0.607	0.053	9.73399e-88
5	Irs2	2.56756e-90	1.27123	0.453	0.024	3.58663e-86
5	Ifi27l2a	1.27594e-89	3.00757	0.709	0.086	1.78236e-85
5	Selenbp1	5.99707e-89	1.34545	0.641	0.062	8.37731e-85
5	Ngf	3.90769e-88	0.824246	0.282	0.004	5.45866e-84
5	Col8a1	1.0853e-87	1.40262	0.504	0.034	1.51606e-83
5	Efemp1	1.75643e-87	1.11978	0.333	0.009	2.45356e-83
5	Ifi211	1.90665e-87	1.66913	0.513	0.037	2.6634e-83
5	Ifi207	1.93018e-87	1.57498	0.496	0.033	2.69627e-83
5	Il11ra1	2.22678e-87	1.5182	0.718	0.086	3.11059e-83
5	Sdc4	1.64577e-86	1.49218	0.607	0.058	2.29898e-82
5	Gpc6	1.79267e-86	0.720706	0.316	0.007	2.50419e-82
5	Apod	1.4805e-85	1.11412	0.282	0.004	2.06811e-81
5	Cmklr1	2.40175e-85	0.716958	0.359	0.013	3.355e-81
5	Mgst1	6.9816e-85	1.67126	0.744	0.097	9.7526e-81
5	Cxcl14	1.48967e-84	2.67537	0.308	0.007	2.08092e-80
5	Il17d	1.8095e-84	0.64396	0.299	0.006	2.5277e-80
5	Frzb	1.04056e-83	0.677656	0.256	0.002	1.45356e-79
5	Fbn1	4.27358e-83	1.51731	0.658	0.073	5.96977e-79
5	Cebpb	1.81693e-80	1.91814	0.889	0.169	2.53807e-76
5	Khdrbs3	2.87007e-80	0.631965	0.299	0.007	4.0092e-76
5	Cxcl1	4.23911e-80	3.46623	0.615	0.07	5.92161e-76
5	Fgfr1	1.39026e-79	1.05862	0.504	0.04	1.94205e-75
5	Cys1	1.76187e-79	0.657903	0.291	0.007	2.46116e-75
5	Pid1	2.3797e-79	0.88975	0.359	0.015	3.3242e-75
5	S100a6	3.88348e-79	3.22847	0.94	0.275	5.42483e-75
5	Bmpr1a	3.70596e-78	0.708139	0.325	0.011	5.17685e-74
5	Slit3	4.51684e-77	0.631429	0.316	0.01	6.30957e-73
5	Pmepa1	4.20842e-76	1.66896	0.778	0.124	5.87875e-72
5	Mmp14	3.59247e-75	0.960393	0.419	0.026	5.01833e-71
5	H6pd	2.36231e-74	0.65901	0.308	0.01	3.29991e-70
5	Ang	5.32816e-74	0.845051	0.359	0.017	7.44291e-70
5	Clmp	2.80347e-73	0.943578	0.342	0.015	3.91617e-69
5	Ndn	5.40713e-73	0.823891	0.368	0.019	7.55322e-69
5	Thbs1	6.13604e-73	2.06166	0.538	0.054	8.57144e-69
5	Phlda1	1.14309e-72	1.83444	0.735	0.116	1.59679e-68
5	Gem	5.2083e-72	1.85005	0.598	0.074	7.27548e-68
5	Rgma	5.90969e-72	0.600876	0.256	0.005	8.25525e-68
5	Lamc1	1.09693e-71	1.99904	0.795	0.163	1.5323e-67
5	Hk2	1.90662e-69	1.47501	0.333	0.016	2.66335e-65
5	Timp2	2.47277e-68	1.99605	0.915	0.24	3.45422e-64
5	Rab34	1.54116e-67	0.792186	0.342	0.018	2.15284e-63
5	Sulf1	2.1977e-67	0.856677	0.462	0.039	3.06997e-63
5	Ltbp1	4.83253e-67	1.0851	0.598	0.074	6.75057e-63
5	Ctsk	5.52793e-67	0.708837	0.299	0.012	7.72196e-63
5	Rem1	1.10733e-66	0.584864	0.265	0.008	1.54683e-62
5	Gstt1	1.90058e-66	1.16467	0.556	0.064	2.65492e-62
5	Tspan3	7.89056e-66	1.0927	0.684	0.102	1.10223e-61
5	Ggt5	1.66914e-65	0.709612	0.299	0.013	2.33162e-61
5	Npas2	4.734e-65	0.540973	0.265	0.008	6.61292e-61
5	Ndrg2	1.1571e-64	0.860383	0.462	0.041	1.61636e-60
5	Scarf2	2.01631e-63	0.670601	0.359	0.023	2.81658e-59
5	Txndc5	4.52245e-63	0.979738	0.615	0.083	6.31741e-59
5	Ecm2	5.7128e-63	1.49091	0.692	0.116	7.98021e-59
5	Fndc3b	1.18204e-62	1.27911	0.718	0.119	1.65119e-58
5	Ptprd	4.0783e-62	0.654754	0.256	0.008	5.69698e-58
5	Nfix	2.38506e-61	1.49399	0.769	0.156	3.33169e-57
5	Pdlim2	7.87004e-61	1.23313	0.684	0.116	1.09937e-56
5	Rora	1.02551e-60	1.21417	0.632	0.095	1.43254e-56
5	Igfbp4	1.65915e-60	2.00992	0.855	0.228	2.31766e-56
5	Slc1a5	2.09109e-59	0.821163	0.444	0.044	2.92104e-55
5	Ssbp2	8.92554e-59	0.689333	0.376	0.029	1.24681e-54
5	P3h3	1.03439e-58	0.64005	0.325	0.02	1.44494e-54
5	Efemp2	3.54565e-58	0.748176	0.393	0.033	4.95292e-54
5	Scrn1	1.41935e-57	0.591619	0.291	0.015	1.9827e-53
5	Scpep1	1.88303e-57	0.71313	0.41	0.037	2.63041e-53
5	Fbln5	2.52166e-57	1.0415	0.598	0.085	3.5225e-53
5	Gm9780	4.31905e-57	0.627851	0.333	0.022	6.03327e-53
5	Zeb2	5.24655e-57	1.08947	0.675	0.111	7.3289e-53
5	Zfp385a	1.68157e-56	0.533373	0.256	0.011	2.34899e-52
5	Atf5	5.84003e-56	1.15336	0.453	0.05	8.15794e-52
5	Errfi1	1.58328e-55	1.42144	0.735	0.15	2.21168e-51
5	Nr4a3	8.38493e-55	1.56077	0.376	0.034	1.17129e-50
5	Itgb5	9.74824e-55	1.01172	0.607	0.094	1.36173e-50
5	Lamb1	1.28146e-54	1.60726	0.658	0.124	1.79008e-50
5	Lmo4	2.12261e-54	1.21634	0.735	0.144	2.96508e-50
5	Etv1	2.87658e-54	0.809443	0.265	0.013	4.0183e-50
5	Zfp9	2.95267e-53	0.652339	0.325	0.023	4.12458e-49
5	Tgfbi	3.95591e-53	1.2388	0.376	0.035	5.52601e-49
5	Lsp1	5.05297e-53	0.624862	0.35	0.028	7.0585e-49
5	Serpine1	6.79631e-53	1.24359	0.436	0.05	9.49376e-49
5	Vcam1	9.62002e-53	0.963833	0.47	0.056	1.34382e-48
5	Arhgef25	1.92241e-52	0.560319	0.274	0.015	2.68542e-48
5	Fkbp7	5.48037e-52	1.21455	0.65	0.125	7.65554e-48
5	Gxylt2	4.40437e-51	0.611559	0.265	0.014	6.15247e-47
5	Bmp4	4.63013e-51	1.07565	0.521	0.075	6.46784e-47
5	Apoe	5.1714e-51	2.73432	0.889	0.337	7.22393e-47
5	Cyp1b1	7.20989e-51	0.622441	0.282	0.017	1.00715e-46
5	Fibin	9.95599e-51	0.725852	0.513	0.068	1.39075e-46
5	Bcl6	2.69941e-49	0.825562	0.333	0.029	3.77081e-45
5	Asph	2.80359e-49	0.761944	0.419	0.047	3.91634e-45
5	Ptgs2	4.95699e-49	1.66193	0.274	0.017	6.92441e-45
5	Egr2	7.7233e-49	1.06333	0.47	0.064	1.07887e-44
5	Plac9b	8.02403e-49	0.511558	0.282	0.019	1.12088e-44
5	Mdk	1.30061e-48	0.64182	0.256	0.014	1.81682e-44
5	Nid1	1.32592e-48	1.60638	0.778	0.215	1.85218e-44
5	Serf1	3.31346e-48	0.656073	0.299	0.022	4.62857e-44
5	Fkbp10	5.09843e-48	0.719397	0.368	0.037	7.12199e-44
5	Gstm5	5.12559e-48	0.752349	0.333	0.029	7.15993e-44
5	Spry2	3.35058e-47	1.03331	0.564	0.095	4.68043e-43
5	Fndc1	4.05473e-47	0.673519	0.299	0.023	5.66405e-43
5	Tnfaip2	7.81311e-47	0.915964	0.393	0.044	1.09141e-42
5	Nmb	1.38134e-46	0.598706	0.256	0.016	1.92959e-42
5	Man1a	2.35028e-46	0.893795	0.496	0.074	3.2831e-42
5	Fbln2	3.12328e-46	1.58502	0.701	0.17	4.36291e-42
5	Dock7	5.16741e-46	0.548765	0.265	0.017	7.21836e-42
5	Nr4a1	1.06294e-45	1.72942	0.872	0.263	1.48482e-41
5	Rhobtb3	1.3726e-45	0.537057	0.256	0.016	1.91739e-41
5	Gng10	2.24196e-45	0.902914	0.564	0.099	3.1318e-41
5	Plekhh2	3.61914e-45	0.499323	0.291	0.022	5.05558e-41
5	Fam49a	4.51812e-45	0.664432	0.342	0.034	6.31136e-41
5	Pqlc3	8.29481e-45	0.500534	0.256	0.017	1.1587e-40
5	Pam	9.73118e-45	1.57701	0.932	0.353	1.35935e-40
5	Sema5a	1.34801e-44	0.511173	0.256	0.017	1.88304e-40
5	Cd55	1.79755e-44	0.75644	0.427	0.056	2.511e-40
5	Hmox1	3.57568e-44	0.95962	0.487	0.074	4.99486e-40
5	Il1r1	4.2725e-44	0.75437	0.487	0.073	5.96826e-40
5	Nrxn2	5.29832e-44	0.760963	0.265	0.019	7.40122e-40
5	Gm12840	8.99239e-44	1.93881	0.35	0.039	1.25615e-39
5	Fam129a	1.56132e-43	0.657565	0.368	0.041	2.181e-39
5	Camk2n1	3.74599e-43	1.1163	0.675	0.153	5.23277e-39
5	Selenom	5.10996e-43	1.51294	0.897	0.386	7.13811e-39
5	C1qtnf2	1.25848e-42	0.545782	0.308	0.028	1.75798e-38
5	Nbl1	1.34622e-42	1.59165	0.393	0.051	1.88054e-38
5	Ahnak2	1.43289e-42	0.540903	0.274	0.022	2.0016e-38
5	Scd1	1.72943e-42	0.747995	0.359	0.04	2.41584e-38
5	Pmp22	1.93654e-42	1.6792	0.872	0.268	2.70515e-38
5	Oxnad1	2.3445e-42	0.493372	0.282	0.023	3.27504e-38
5	Adm	2.35901e-42	1.22457	0.47	0.074	3.29531e-38
5	Cdc42ep5	3.48513e-42	0.505816	0.487	0.074	4.86837e-38
5	Pmm1	5.16965e-42	0.773846	0.376	0.046	7.22149e-38
5	Ccn2	3.86245e-41	1.53082	0.462	0.074	5.39546e-37
5	Tgfb2	6.41824e-41	0.492134	0.291	0.026	8.96564e-37
5	Bmp1	1.21686e-40	0.6983	0.393	0.052	1.69983e-36
5	Ikbip	2.99589e-40	0.680729	0.444	0.066	4.18496e-36
5	Rasa3	3.21476e-40	0.463472	0.419	0.058	4.4907e-36
5	Antxr1	4.09534e-40	0.722139	0.41	0.057	5.72078e-36
5	Itgav	7.99947e-40	0.628177	0.393	0.052	1.11745e-35
5	Peg3	8.02054e-40	0.897316	0.333	0.038	1.12039e-35
5	Abi3bp	9.72064e-40	0.965479	0.607	0.124	1.35788e-35
5	Sulf2	1.06303e-39	0.535429	0.256	0.02	1.48495e-35
5	Adam9	1.36239e-39	0.542135	0.385	0.049	1.90312e-35
5	Numbl	2.41242e-39	0.485697	0.256	0.02	3.36991e-35
5	Rasl11a	5.57758e-39	1.13907	0.402	0.057	7.79132e-35
5	Ugp2	1.39262e-38	1.0106	0.598	0.13	1.94535e-34
5	Nenf	1.46374e-38	1.18831	0.88	0.334	2.0447e-34
5	Nfia	2.00663e-38	1.42264	0.906	0.382	2.80306e-34
5	Zfp703	5.20903e-38	0.572941	0.308	0.033	7.27649e-34
5	2021-09-08	5.48112e-38	0.685647	0.462	0.076	7.65658e-34
5	Notch2	8.95711e-38	0.587881	0.393	0.055	1.25122e-33
5	Thsd7a	2.10862e-37	0.721239	0.342	0.043	2.94553e-33
5	Sec24d	3.23283e-37	0.514016	0.316	0.035	4.51594e-33
5	Capg	1.031e-36	0.759926	0.436	0.071	1.44021e-32
5	Naaa	1.52769e-36	0.482758	0.265	0.025	2.13403e-32
5	Eln	1.53339e-36	1.40141	0.453	0.083	2.14199e-32
5	Tgfbr3	1.79e-36	0.976106	0.607	0.14	2.50045e-32
5	Vkorc1	1.88886e-36	1.04832	0.795	0.238	2.63855e-32
5	Ecm1	2.57788e-36	1.10886	0.667	0.172	3.60104e-32
5	Oat	3.48462e-36	0.95391	0.735	0.2	4.86766e-32
5	Ptprs	8.88856e-36	0.516467	0.333	0.041	1.24164e-31
5	Ctsl	9.21575e-36	1.21883	0.983	0.629	1.28735e-31
5	Ltbp4	1.59483e-35	1.36151	0.957	0.493	2.22781e-31
5	Atrnl1	2.36787e-35	0.521192	0.291	0.031	3.30768e-31
5	Tmem64	9.28883e-35	0.854057	0.47	0.088	1.29756e-30
5	Nfil3	1.95673e-34	0.656031	0.333	0.044	2.73335e-30
5	Prnp	3.35854e-34	1.22189	0.496	0.099	4.69155e-30
5	Pkd2	8.88104e-34	0.845226	0.581	0.132	1.24059e-29
5	Cbr3	8.9302e-34	0.481865	0.316	0.04	1.24746e-29
5	Prss23	2.69528e-33	1.028	0.496	0.103	3.76504e-29
5	Tmed3	4.2739e-33	0.964378	0.667	0.188	5.97022e-29
5	Sgcb	8.46757e-33	0.515308	0.333	0.046	1.18283e-28
5	Snx18	1.88834e-32	0.801468	0.479	0.095	2.63782e-28
5	Tgfb3	5.2846e-32	0.5179	0.265	0.029	7.38206e-28
5	Cebpd	5.46027e-32	1.67918	0.906	0.49	7.62744e-28
5	Emilin1	1.14934e-31	0.74427	0.453	0.087	1.60552e-27
5	Snai1	1.68862e-31	0.47718	0.265	0.029	2.35883e-27
5	Vwa1	2.04889e-31	0.853111	0.513	0.11	2.86209e-27
5	Fam114a1	2.30134e-31	0.653604	0.368	0.059	3.21475e-27
5	Sfxn1	2.69537e-31	0.528541	0.35	0.053	3.76516e-27
5	Mafb	4.20186e-31	0.787408	0.504	0.109	5.86958e-27
5	Slco2b1	4.64357e-31	0.578467	0.376	0.061	6.4866e-27
5	Cst3	4.7425e-31	1.50343	0.983	0.821	6.6248e-27
5	Drap1	6.54165e-31	0.939452	0.803	0.276	9.13804e-27
5	Myof	9.92812e-31	0.404274	0.282	0.035	1.38686e-26
5	Selenos	1.55077e-30	0.997465	0.573	0.147	2.16627e-26
5	Ryk	1.6232e-30	0.72525	0.573	0.139	2.26744e-26
5	Egr1	3.45427e-30	1.593	0.932	0.555	4.82526e-26
5	Ugdh	5.33289e-30	0.659861	0.393	0.07	7.44952e-26
5	Ckb	6.98421e-30	1.1635	0.675	0.205	9.75624e-26
5	Rcn1	1.15438e-29	0.575801	0.556	0.128	1.61256e-25
5	Sh3d19	1.34791e-29	0.675583	0.359	0.061	1.8829e-25
5	Igsf8	1.41e-29	0.591271	0.308	0.044	1.96963e-25
5	Scn1b	1.45106e-29	0.43129	0.256	0.03	2.02698e-25
5	Fth1	1.51685e-29	0.82921	1	0.946	2.11889e-25
5	Rpsa	1.52924e-29	0.899886	0.983	0.857	2.13619e-25
5	Fhl1	1.54132e-29	0.870245	0.487	0.107	2.15307e-25
5	Lama4	2.74104e-29	0.888178	0.632	0.174	3.82896e-25
5	Insig1	3.6217e-29	0.665872	0.462	0.096	5.05915e-25
5	Isoc1	3.93151e-29	0.504767	0.316	0.047	5.49193e-25
5	Cstb	2.08721e-28	1.28742	0.632	0.179	2.91562e-24
5	P3h4	2.58213e-28	0.488981	0.265	0.034	3.60698e-24
5	Adamts10	3.53844e-28	0.560591	0.402	0.076	4.94285e-24
5	Dapk1	4.18872e-28	0.603871	0.299	0.044	5.85122e-24
5	Cdkn2c	5.73549e-28	0.407127	0.274	0.036	8.01191e-24
5	Abhd14a	8.64864e-28	0.593609	0.274	0.037	1.20813e-23
5	Trf	1.48621e-27	0.759744	0.316	0.051	2.07609e-23
5	Akt2	1.56415e-27	0.3963	0.333	0.054	2.18496e-23
5	Fkbp9	2.41738e-27	0.721959	0.598	0.167	3.37684e-23
5	Gata6	2.4313e-27	0.450374	0.35	0.059	3.39628e-23
5	Dap	2.58784e-27	0.294661	0.581	0.149	3.61495e-23
5	Ift27	3.94521e-27	0.477184	0.402	0.077	5.51106e-23
5	Cdk8	1.431e-26	0.501764	0.333	0.056	1.99896e-22
5	Itm2c	2.73245e-26	0.723436	0.752	0.248	3.81696e-22
5	Fkbp2	2.89377e-26	0.590667	0.607	0.164	4.04231e-22
5	Arf4	4.10583e-26	1.0503	0.88	0.421	5.73543e-22
5	Zbtb20	4.126e-26	1.10116	0.923	0.484	5.7636e-22
5	Sntb2	5.01663e-26	0.770811	0.573	0.163	7.00772e-22
5	Dpysl3	6.36631e-26	0.544082	0.393	0.077	8.8931e-22
5	Dnajb4	6.58709e-26	0.770783	0.436	0.098	9.20151e-22
5	Rasl11b	1.12448e-25	0.415278	0.256	0.035	1.57079e-21
5	Sgce	1.63983e-25	0.718413	0.513	0.129	2.29067e-21
5	Kazald1	4.1823e-25	0.621736	0.308	0.052	5.84226e-21
5	Nfkbiz	5.45252e-25	0.781619	0.615	0.189	7.61663e-21
5	Anxa5	6.06609e-25	0.996552	0.923	0.596	8.47372e-21
5	Ctsz	7.58072e-25	0.849059	0.778	0.293	1.05895e-20
5	Arrdc3	9.22155e-25	1.29317	0.35	0.07	1.28816e-20
5	Scn7a	1.52978e-24	0.509187	0.615	0.172	2.13694e-20
5	Comt	1.65231e-24	0.736348	0.641	0.2	2.30811e-20
5	Tmsb10	2.12008e-24	0.976088	0.991	0.83	2.96155e-20
5	Igfbp7	2.86853e-24	1.18436	0.932	0.666	4.00704e-20
5	Iah1	5.69773e-24	0.534986	0.487	0.122	7.95916e-20
5	Arhgef40	7.60743e-24	0.527145	0.368	0.076	1.06268e-19
5	Ctsb	7.67617e-24	0.796177	0.846	0.367	1.07228e-19
5	Trip6	7.77555e-24	0.33848	0.282	0.045	1.08617e-19
5	Por	8.34841e-24	0.554601	0.402	0.088	1.16619e-19
5	Lix1l	8.91014e-24	0.582178	0.462	0.111	1.24466e-19
5	Spry1	1.56725e-23	1.11272	0.641	0.223	2.18929e-19
5	Rhoj	1.768e-23	0.975889	0.795	0.356	2.46972e-19
5	Gstm1	1.95454e-23	1.06385	0.923	0.546	2.73029e-19
5	Casp4	2.20858e-23	0.603983	0.342	0.068	3.08516e-19
5	Mtch1	2.30136e-23	0.980961	0.855	0.415	3.21476e-19
5	Slc10a6	3.10622e-23	0.626234	0.265	0.042	4.33907e-19
5	F2r	3.23337e-23	0.629852	0.547	0.151	4.51669e-19
5	Pik3r1	3.36998e-23	0.597026	0.487	0.124	4.70752e-19
5	Glul	7.13876e-23	0.893144	0.821	0.357	9.97214e-19
5	Pkd1	9.16594e-23	0.804631	0.496	0.136	1.28039e-18
5	Zcchc24	1.01248e-22	0.63663	0.513	0.14	1.41434e-18
5	Dtx3	1.08878e-22	0.471538	0.325	0.062	1.52092e-18
5	Fkbp5	1.21462e-22	0.521133	0.308	0.058	1.6967e-18
5	Nr2f2	1.81317e-22	0.652805	0.368	0.079	2.53281e-18
5	Fxyd6	2.36988e-22	0.86303	0.547	0.162	3.31049e-18
5	Mir99ahg	3.78816e-22	0.600364	0.256	0.042	5.29167e-18
5	Ntn4	4.05312e-22	0.613893	0.376	0.085	5.66181e-18
5	Cryab	5.28098e-22	1.21056	0.538	0.151	7.377e-18
5	Serpinb6a	5.70258e-22	0.873362	0.829	0.374	7.96593e-18
5	Pbx1	6.2963e-22	0.744373	0.504	0.143	8.7953e-18
5	Crtc3	1.04149e-21	0.584316	0.333	0.069	1.45486e-17
5	Jade1	1.44692e-21	0.445617	0.376	0.083	2.02121e-17
5	Ppp2r3a	1.63585e-21	0.613938	0.402	0.096	2.28512e-17
5	Anxa6	1.97204e-21	0.636518	0.487	0.136	2.75474e-17
5	Lamp2	2.05306e-21	0.781361	0.838	0.377	2.86792e-17
5	Tsc22d3	2.27694e-21	1.00522	0.863	0.492	3.18066e-17
5	Hspa13	3.14996e-21	0.40909	0.274	0.048	4.40018e-17
5	Rhoq	4.20309e-21	0.505967	0.299	0.058	5.87129e-17
5	Gadd45b	5.33661e-21	1.11605	0.829	0.409	7.45471e-17
5	Tmed1	6.78806e-21	0.374026	0.299	0.057	9.48224e-17
5	Hmgn3	8.00646e-21	0.395336	0.282	0.052	1.11842e-16
5	Nav1	9.14923e-21	0.768427	0.632	0.224	1.27806e-16
5	Tiparp	1.24743e-20	0.816183	0.427	0.112	1.74254e-16
5	P4ha1	1.30303e-20	0.803492	0.487	0.142	1.82021e-16
5	Fcgrt	1.60543e-20	0.67066	0.726	0.269	2.24263e-16
5	Emp1	2.22459e-20	0.664767	0.632	0.22	3.10753e-16
5	Serpinh1	2.2388e-20	1.02754	0.889	0.487	3.12738e-16
5	Gadd45a	2.33141e-20	0.644404	0.359	0.083	3.25675e-16
5	Yipf5	2.44729e-20	0.482162	0.41	0.103	3.41862e-16
5	Rps4x	2.47719e-20	0.681952	0.983	0.924	3.46039e-16
5	Csf1	2.75811e-20	0.323943	0.385	0.088	3.85281e-16
5	Scarb2	3.01846e-20	0.633354	0.667	0.243	4.21649e-16
5	Ccng2	3.02842e-20	0.543248	0.419	0.106	4.2304e-16
5	2900097C17Rik	3.09745e-20	0.469907	0.556	0.171	4.32683e-16
5	Mettl26	3.2525e-20	0.546747	0.282	0.055	4.54342e-16
5	Rpl10	3.33044e-20	0.748274	0.949	0.819	4.65229e-16
5	Morf4l2	4.14632e-20	0.703338	0.632	0.224	5.792e-16
5	Kank2	8.41293e-20	0.444261	0.256	0.046	1.1752e-15
5	Fosb	9.36346e-20	1.16179	0.812	0.407	1.30798e-15
5	Tmem43	1.37852e-19	0.451786	0.291	0.058	1.92566e-15
5	Gprasp1	1.4514e-19	0.491258	0.274	0.052	2.02746e-15
5	Rps28	1.68771e-19	0.624442	0.966	0.941	2.35757e-15
5	Gstm2	1.7749e-19	0.622489	0.573	0.184	2.47935e-15
5	Cnpy2	2.33468e-19	0.575918	0.573	0.191	3.26132e-15
5	Uap1	2.71501e-19	0.731014	0.47	0.139	3.7926e-15
5	Maged1	2.97963e-19	0.696391	0.419	0.115	4.16225e-15
5	Igf2r	3.56015e-19	0.556235	0.487	0.144	4.97317e-15
5	Cbx4	4.15131e-19	0.459476	0.333	0.076	5.79897e-15
5	Cbx5	5.91712e-19	0.513789	0.462	0.133	8.26563e-15
5	Ppib	6.58392e-19	0.819051	0.906	0.588	9.19708e-15
5	Cask	7.47155e-19	0.328669	0.274	0.052	1.0437e-14
5	Nfic	7.67025e-19	0.65203	0.65	0.248	1.07146e-14
5	Mzt2	7.75274e-19	0.475545	0.265	0.051	1.08298e-14
5	9530068E07Rik	8.69574e-19	0.453895	0.487	0.142	1.21471e-14
5	Ftl1	9.12405e-19	0.6587	0.983	0.93	1.27454e-14
5	Ifrd1	9.97355e-19	0.777196	0.692	0.266	1.39321e-14
5	Chp1	1.00193e-18	0.381854	0.41	0.108	1.3996e-14
5	Hmgn1	1.01333e-18	0.53576	0.778	0.319	1.41552e-14
5	Nop58	1.05211e-18	1.04095	0.581	0.222	1.46969e-14
5	Nap1l1	1.30596e-18	0.529142	0.761	0.304	1.8243e-14
5	Pld3	1.53896e-18	0.458718	0.274	0.055	2.14978e-14
5	Cdk2ap2	2.15033e-18	0.463211	0.538	0.168	3.0038e-14
5	Lnpep	2.51052e-18	0.631546	0.607	0.217	3.50695e-14
5	Foxo3	3.02365e-18	0.405242	0.333	0.077	4.22374e-14
5	Itpr1	4.13629e-18	0.392955	0.479	0.141	5.77799e-14
5	Gpx7	4.27352e-18	0.380107	0.299	0.065	5.96968e-14
5	Rpl22l1	4.27399e-18	0.934098	0.897	0.612	5.97034e-14
5	Rps2	4.83156e-18	0.705659	0.966	0.872	6.74921e-14
5	Gstp1	6.77029e-18	0.511851	0.59	0.202	9.45742e-14
5	Hexb	1.03922e-17	0.465545	0.462	0.137	1.45168e-13
5	Poglut3	1.14492e-17	0.468296	0.256	0.052	1.59934e-13
5	Crtap	1.15115e-17	0.401986	0.342	0.083	1.60803e-13
5	Trps1	1.60536e-17	0.410002	0.308	0.07	2.24252e-13
5	Ccni	1.7454e-17	0.48917	0.521	0.165	2.43816e-13
5	Socs2	2.33369e-17	0.765003	0.47	0.152	3.25993e-13
5	Aga	2.45753e-17	0.412356	0.308	0.071	3.43293e-13
5	Golt1b	2.80803e-17	0.403697	0.299	0.067	3.92254e-13
5	Rab3d	4.26935e-17	0.295721	0.256	0.051	5.96386e-13
5	Limd1	4.6163e-17	0.381124	0.299	0.068	6.44851e-13
5	Ptov1	5.22799e-17	0.439824	0.538	0.176	7.30298e-13
5	Gm2a	6.25115e-17	0.423115	0.368	0.096	8.73223e-13
5	Selenon	8.29648e-17	0.346209	0.299	0.068	1.15893e-12
5	Tceal8	1.0492e-16	0.529022	0.41	0.119	1.46563e-12
5	Runx1t1	1.26649e-16	0.427444	0.333	0.082	1.76917e-12
5	Id2	1.58763e-16	0.856581	0.598	0.236	2.21776e-12
5	Dtnbp1	1.76632e-16	0.345333	0.333	0.083	2.46738e-12
5	Tm7sf3	1.88022e-16	0.376019	0.376	0.103	2.62648e-12
5	Eef1d	1.94387e-16	0.696605	0.872	0.479	2.71539e-12
5	Tuba1a	2.17567e-16	0.893756	0.897	0.575	3.0392e-12
5	Sec11a	2.59478e-16	0.630109	0.658	0.257	3.62465e-12
5	Hspa5	3.53786e-16	0.833557	0.957	0.636	4.94204e-12
5	Copz2	3.71597e-16	0.38381	0.487	0.153	5.19083e-12
5	Nucb2	4.23288e-16	0.491961	0.342	0.089	5.91291e-12
5	Tgfbr2	4.4367e-16	0.45225	0.538	0.184	6.19762e-12
5	Sec31a	4.69063e-16	0.369177	0.453	0.138	6.55234e-12
5	Lpp	4.95568e-16	0.676412	0.487	0.163	6.92258e-12
5	Cyb5a	5.50086e-16	0.801286	0.846	0.563	7.68415e-12
5	Fosl2	5.51496e-16	0.560363	0.419	0.127	7.70385e-12
5	Lmna	5.80891e-16	0.479664	0.726	0.309	8.11446e-12
5	Tceal9	6.47154e-16	0.640723	0.709	0.291	9.0401e-12
5	Klf9	6.63618e-16	0.720979	0.897	0.53	9.27008e-12
5	Vim	6.82468e-16	0.86268	0.966	0.735	9.5334e-12
5	Ckap4	6.82698e-16	0.585516	0.393	0.118	9.53661e-12
5	Slc44a1	6.99515e-16	0.421507	0.487	0.161	9.77153e-12
5	Calu	7.25769e-16	0.545957	0.641	0.254	1.01383e-11
5	Ncoa1	8.6525e-16	0.384421	0.265	0.059	1.20867e-11
5	Lrrc58	9.93723e-16	0.519896	0.735	0.315	1.38813e-11
5	Mbtps1	1.05363e-15	0.300874	0.385	0.107	1.47182e-11
5	Rplp0	1.06414e-15	0.575241	0.974	0.894	1.4865e-11
5	Spty2d1	1.12405e-15	0.525329	0.427	0.135	1.57018e-11
5	Lbp	1.17939e-15	0.416893	0.274	0.063	1.64748e-11
5	Rpl10a	1.20584e-15	0.65148	0.932	0.759	1.68444e-11
5	Ccn1	1.3546e-15	1.14154	0.675	0.312	1.89224e-11
5	1700021F05Rik	1.38336e-15	0.405624	0.291	0.07	1.93242e-11
5	Casp12	1.4535e-15	0.368508	0.256	0.056	2.03039e-11
5	Ctdspl	1.64399e-15	0.260447	0.265	0.058	2.2965e-11
5	Pten	1.67181e-15	0.552419	0.65	0.255	2.33536e-11
5	Mapre3	1.67343e-15	0.303142	0.265	0.059	2.33762e-11
5	Setd7	1.7899e-15	0.339776	0.342	0.091	2.50031e-11
5	Hsd17b10	2.17992e-15	0.486413	0.453	0.146	3.04514e-11
5	Tead1	2.60212e-15	0.36184	0.282	0.067	3.6349e-11
5	Sec61g	2.70822e-15	0.677743	0.915	0.606	3.78311e-11
5	Ctsf	2.75343e-15	0.434171	0.265	0.06	3.84626e-11
5	Eprs	2.93328e-15	0.318851	0.427	0.128	4.09749e-11
5	Bhlhe40	3.29007e-15	0.673512	0.35	0.1	4.5959e-11
5	Fbxo30	3.43124e-15	0.452949	0.256	0.058	4.7931e-11
5	Ppp1r14b	3.66754e-15	0.413273	0.368	0.106	5.12319e-11
5	Tmem159	3.69591e-15	0.394148	0.419	0.129	5.16282e-11
5	Ints6	3.79858e-15	0.713257	0.496	0.176	5.30624e-11
[truncated: 4,257 more rows]

## Sheet: Table III
Supplementary Table III. The differentially expressed markers for all EC clusters
cluster	gene	p_val	avg_log2FC	pct.1	pct.2	p_val_adj
EC_1	Fabp4	4.688e-70	1.15928	1	0.769	6.54867e-66
EC_1	Sparcl1	2.13663e-54	1.38032	0.811	0.516	2.98466e-50
EC_1	Sparc	2.09897e-46	1.00345	0.894	0.717	2.93205e-42
EC_1	Mgll	5.98572e-45	1.10369	0.854	0.594	8.36145e-41
EC_1	Cd81	5.30298e-43	0.975943	0.865	0.62	7.40773e-39
EC_1	Cd36	1.89983e-40	0.82564	0.977	0.889	2.65387e-36
EC_1	Hspg2	2.71263e-40	1.39701	0.651	0.36	3.78927e-36
EC_1	Fabp5	1.98529e-39	0.965456	0.804	0.467	2.77325e-35
EC_1	Tmsb4x	3.7215e-35	0.563814	1	0.994	5.19856e-31
EC_1	C1qtnf9	5.66624e-34	1.02078	0.617	0.304	7.91517e-30
EC_1	Gng11	1.20093e-33	0.809628	0.885	0.82	1.67758e-29
EC_1	Rbp7	3.91353e-29	0.987928	0.669	0.365	5.46681e-25
EC_1	Rflnb	1.05014e-27	1.22305	0.527	0.275	1.46694e-23
EC_1	Depp1	2.55058e-27	1.0813	0.624	0.359	3.56291e-23
EC_1	Rgcc	2.65681e-25	0.632293	0.836	0.522	3.7113e-21
EC_1	Tcf15	9.69113e-24	0.90102	0.563	0.317	1.35375e-19
EC_1	Aqp7	1.05904e-23	0.99716	0.523	0.278	1.47937e-19
EC_1	Col4a1	1.14949e-23	0.972497	0.766	0.694	1.60572e-19
EC_1	Cd300lg	9.18244e-23	0.786098	0.73	0.494	1.28269e-18
EC_1	Cxcl12	2.44037e-22	0.94962	0.791	0.627	3.40896e-18
EC_1	Ahnak	1.18438e-21	0.906271	0.795	0.706	1.65445e-17
EC_1	Tcim	3.0425e-21	0.736302	0.761	0.594	4.25007e-17
EC_1	Timp4	1.03474e-20	0.889557	0.568	0.316	1.44543e-16
EC_1	Btnl9	3.9359e-20	0.86926	0.561	0.322	5.49805e-16
EC_1	Ctnnbip1	3.549e-18	0.936556	0.489	0.302	4.9576e-14
EC_1	Slc28a2	4.71791e-18	0.917761	0.367	0.178	6.59045e-14
EC_1	Lims2	3.68894e-17	0.717103	0.68	0.562	5.15308e-13
EC_1	Gpihbp1	4.98816e-17	0.579243	0.878	0.805	6.96797e-13
EC_1	Igfbp7	1.18078e-16	0.49929	0.811	0.661	1.64944e-12
EC_1	Jam2	4.29733e-16	0.73683	0.617	0.47	6.00294e-12
EC_1	Thrsp	1.12724e-15	0.919555	0.444	0.269	1.57465e-11
EC_1	Ablim3	1.10596e-14	0.914167	0.356	0.191	1.54492e-10
EC_1	Col4a2	8.28278e-14	0.850276	0.624	0.54	1.15702e-09
EC_1	AW112010	7.31129e-12	0.556709	0.626	0.472	1.02131e-07
EC_1	Ifi203	1.82489e-11	0.757845	0.554	0.439	2.54919e-07
EC_1	Hrct1	2.21622e-11	0.6891	0.27	0.134	3.09583e-07
EC_1	Kcna5	2.90608e-11	0.688027	0.291	0.155	4.0595e-07
EC_1	Gnas	3.53589e-11	0.403765	0.867	0.883	4.93929e-07
EC_1	Pde2a	4.40229e-11	0.659626	0.32	0.181	6.14956e-07
EC_1	Slc26a10	4.88521e-11	0.756849	0.342	0.203	6.82414e-07
EC_1	Tmem88	5.08958e-11	0.654174	0.394	0.253	7.10964e-07
EC_1	Selenow	6.75177e-11	0.507759	0.779	0.799	9.43155e-07
EC_1	Plxnd1	8.3257e-11	0.755847	0.462	0.328	1.16302e-06
EC_1	Ptms	1.09942e-10	0.560945	0.7	0.65	1.53578e-06
EC_1	Sptbn1	3.21189e-10	0.537639	0.908	0.918	4.48669e-06
EC_1	Lars2	3.48034e-10	0.867518	0.773	0.767	4.86168e-06
EC_1	Ushbp1	7.68051e-10	0.781498	0.536	0.462	1.07289e-05
EC_1	Gm12002	8.22198e-10	0.594215	0.264	0.139	1.14853e-05
EC_1	Meox2	1.91482e-09	0.712531	0.291	0.171	2.67481e-05
EC_1	Fscn1	2.05029e-09	0.711897	0.322	0.202	2.86405e-05
EC_1	Rpl32	2.20798e-09	0.335661	0.903	0.911	3.08433e-05
EC_1	Itpkb	2.80695e-09	0.721551	0.543	0.474	3.92103e-05
EC_1	Ltbp4	3.18642e-09	0.457958	0.624	0.487	4.45111e-05
EC_1	Kdr	7.22304e-09	0.463431	0.75	0.715	0.000100899
EC_1	Ets1	1.06495e-08	0.641576	0.635	0.588	0.000148762
EC_1	Kctd12b	1.282e-08	0.6978	0.275	0.163	0.000179082
EC_1	Lpl	2.05731e-08	0.508253	0.689	0.592	0.000287385
EC_1	Tpm4	3.56876e-08	0.682476	0.631	0.604	0.00049852
EC_1	Ly6c1	4.07899e-08	0.314879	0.932	0.87	0.000569794
EC_1	Adgrg1	1.55007e-07	0.691719	0.374	0.268	0.00216529
EC_1	Pdgfb	1.70663e-07	0.617997	0.545	0.472	0.00238399
EC_1	Cd200	2.79943e-07	0.521497	0.725	0.72	0.00391052
EC_1	Nrp2	2.98753e-07	0.677357	0.32	0.215	0.00417328
EC_1	Pls3	3.1836e-07	0.620829	0.385	0.292	0.00444716
EC_1	Atp5j	3.24803e-07	0.283806	0.788	0.798	0.00453717
EC_1	Slc6a6	5.90895e-07	0.507784	0.486	0.368	0.00825421
EC_1	Mmp15	6.26847e-07	0.546587	0.273	0.174	0.00875642
EC_1	Myl6	8.15954e-07	0.274819	0.905	0.93	0.0113981
EC_1	Itga6	8.52109e-07	0.548385	0.568	0.516	0.0119031
EC_1	Mndal	1.1228e-06	0.603993	0.511	0.436	0.0156844
EC_1	AY036118	1.28139e-06	0.479006	0.959	0.939	0.0178998
EC_1	Rps19	1.29144e-06	0.259034	0.928	0.929	0.0180401
EC_1	Myo1b	1.33121e-06	0.629212	0.264	0.173	0.0185957
EC_1	Cdh13	1.56682e-06	0.555431	0.282	0.186	0.0218869
EC_1	Plod1	1.67809e-06	0.578824	0.306	0.213	0.0234412
EC_1	Picalm	1.77791e-06	0.560094	0.495	0.426	0.0248356
EC_1	Adam15	4.12762e-06	0.606728	0.439	0.377	0.0576587
EC_1	Rps11	4.92598e-06	0.270045	0.921	0.939	0.068811
EC_1	Trp53i11	7.26131e-06	0.696914	0.264	0.177	0.101433
EC_1	Nck1	8.22299e-06	0.592869	0.473	0.433	0.114867
EC_1	Tcf4	1.02515e-05	0.365816	0.757	0.798	0.143203
EC_1	Gm42418	1.34662e-05	0.259655	0.998	0.998	0.188109
EC_1	Uaca	1.68715e-05	0.612961	0.3	0.222	0.235678
EC_1	Plscr2	2.31218e-05	0.638498	0.331	0.256	0.322988
EC_1	Arpc1b	3.03764e-05	0.524169	0.529	0.521	0.424329
EC_1	Selenom	4.03176e-05	0.503565	0.446	0.382	0.563197
EC_1	Palmd	4.32828e-05	0.584743	0.48	0.441	0.604617
EC_1	Dab2ip	4.75682e-05	0.561871	0.39	0.325	0.66448
EC_1	Arhgap18	4.84688e-05	0.464906	0.286	0.208	0.67706
EC_1	Slc9a3r2	5.2278e-05	0.343841	0.845	0.849	0.730271
EC_1	Mcf2l	5.28932e-05	0.60403	0.365	0.288	0.738865
EC_1	Rpl29	5.60297e-05	0.261005	0.842	0.86	0.782679
EC_1	Sox18	5.79151e-05	0.503768	0.617	0.611	0.809016
EC_1	Myo10	6.59799e-05	0.596563	0.439	0.388	0.921673
EC_1	Nes	6.92562e-05	0.68394	0.333	0.265	0.96744
EC_1	Flt1	7.89881e-05	0.447093	0.73	0.747	1
EC_1	Snrk	7.97583e-05	0.401153	0.653	0.643	1
EC_1	Unc45b	0.000116572	0.586413	0.444	0.391	1
EC_1	Ebf1	0.000137408	0.35935	0.423	0.339	1
EC_1	Kitl	0.000199423	0.250157	0.725	0.704	1
EC_1	Cavin1	0.000245723	0.459798	0.658	0.696	1
EC_1	Mef2c	0.000259128	0.619475	0.437	0.399	1
EC_1	Ifngr1	0.000260237	0.527095	0.498	0.489	1
EC_1	Smco4	0.000280911	0.507724	0.376	0.318	1
EC_1	Etl4	0.000287325	0.5497	0.322	0.263	1
EC_1	Samd9l	0.000330659	0.54059	0.338	0.277	1
EC_1	Gja1	0.000343701	0.450104	0.27	0.195	1
EC_1	Psap	0.000351523	0.443104	0.631	0.654	1
EC_1	Arhgef15	0.000425262	0.552836	0.414	0.37	1
EC_1	Ehd2	0.000428855	0.432373	0.586	0.583	1
EC_1	Ercc1	0.000501647	0.581461	0.288	0.231	1
EC_1	Cped1	0.000693986	0.545318	0.306	0.247	1
EC_1	Ptp4a3	0.000823756	0.313029	0.473	0.414	1
EC_1	Myo18a	0.000843951	0.632195	0.273	0.221	1
EC_1	Gas6	0.000855966	0.414353	0.358	0.3	1
EC_1	Reep3	0.000930883	0.555973	0.444	0.416	1
EC_1	Car8	0.000941823	0.440433	0.273	0.211	1
EC_1	Emcn	0.000958091	0.36427	0.642	0.658	1
EC_1	Cd34	0.00104678	0.498808	0.459	0.436	1
EC_1	Plpp3	0.00127295	0.440169	0.581	0.577	1
EC_1	Rsad2	0.00144618	0.462925	0.313	0.242	1
EC_1	Gm26917	0.00173437	0.595097	0.266	0.206	1
EC_1	Cltb	0.00189903	0.500709	0.414	0.394	1
EC_1	Rpl17	0.00196296	0.271194	0.773	0.827	1
EC_1	Anxa5	0.00201289	0.334556	0.597	0.616	1
EC_1	Ywhah	0.00222416	0.414193	0.509	0.487	1
EC_1	mt-Nd2	0.00250933	0.327147	0.858	0.909	1
EC_1	Irf7	0.0025785	0.5778	0.252	0.197	1
EC_1	Cald1	0.00274423	0.556753	0.376	0.345	1
EC_1	Cdkn1c	0.00295127	0.342351	0.36	0.299	1
EC_1	Ndufa8	0.003369	0.409187	0.48	0.497	1
EC_1	Nrp1	0.00337818	0.361077	0.604	0.608	1
EC_1	Ralgapa1	0.00349874	0.413961	0.268	0.214	1
EC_1	Rps17	0.00430914	0.277512	0.644	0.677	1
EC_1	Dusp3	0.00476847	0.408746	0.615	0.614	1
EC_1	Tnfaip1	0.00500812	0.482266	0.342	0.311	1
EC_1	Rps6ka3	0.00541457	0.498305	0.268	0.221	1
EC_1	Sult1a1	0.00585558	0.441962	0.363	0.324	1
EC_1	Ptprm	0.0058587	0.540087	0.275	0.235	1
EC_1	Pdzd2	0.00599382	0.429942	0.252	0.207	1
EC_1	Pik3c2a	0.00723262	0.400712	0.268	0.224	1
EC_1	Nbeal1	0.00789303	0.502636	0.376	0.353	1
EC_1	mt-Atp8	0.00879237	0.284019	0.809	0.848	1
EC_1	Fam43a	0.00954305	0.389055	0.264	0.216	1
EC_1	Atox1	0.00998224	0.354052	0.572	0.628	1
EC_2	Junb	3.13579e-122	2.1899	0.994	0.556	4.38039e-118
EC_2	Hspa1a	1.06491e-107	2.95516	0.819	0.247	1.48757e-103
EC_2	Fos	3.97686e-98	1.85548	0.978	0.496	5.55527e-94
EC_2	Btg2	3.07698e-89	1.83223	0.944	0.541	4.29823e-85
EC_2	Egr1	6.35034e-85	1.7605	0.956	0.472	8.87078e-81
EC_2	Hspa1b	1.42485e-84	2.63423	0.741	0.233	1.99037e-80
EC_2	Jun	4.0749e-83	1.56532	0.991	0.698	5.69222e-79
EC_2	H3f3b	1.66083e-82	1.36126	0.988	0.835	2.32002e-78
EC_2	Dusp1	1.24191e-81	1.6142	0.972	0.682	1.73482e-77
EC_2	Zfp36	1.05781e-79	1.83256	0.869	0.412	1.47765e-75
EC_2	Klf4	2.25207e-79	1.54639	0.975	0.68	3.14591e-75
EC_2	Gm26532	2.38927e-78	2.15687	0.706	0.238	3.33758e-74
EC_2	Ier5l	1.49047e-77	1.79597	0.703	0.21	2.08204e-73
EC_2	Tob1	3.36914e-75	1.87093	0.684	0.214	4.70636e-71
EC_2	Atf3	4.29282e-75	1.88588	0.816	0.311	5.99663e-71
EC_2	Cdkn1a	2.12125e-73	1.33766	0.975	0.773	2.96317e-69
EC_2	Btg1	2.40417e-73	1.63702	0.894	0.486	3.35838e-69
EC_2	Sgk1	6.71428e-72	1.52991	0.959	0.621	9.37918e-68
EC_2	Fosb	1.64074e-71	1.61859	0.812	0.309	2.29194e-67
EC_2	Ubc	2.01652e-70	1.38152	0.969	0.772	2.81688e-66
EC_2	Hsp90aa1	2.05983e-70	1.71459	0.903	0.525	2.87738e-66
EC_2	Hspb1	1.38716e-67	1.59681	0.956	0.699	1.93772e-63
EC_2	Ccn1	3.26041e-63	1.77734	0.697	0.232	4.55447e-59
EC_2	Apold1	8.51581e-61	1.44197	0.641	0.189	1.18957e-56
EC_2	Klf2	6.14794e-60	1.1804	0.981	0.846	8.58806e-56
EC_2	Ier5	1.11945e-59	1.672	0.722	0.316	1.56376e-55
EC_2	Ier2	2.56767e-58	1.30728	0.934	0.598	3.58678e-54
EC_2	Socs3	5.32432e-58	1.40063	0.694	0.251	7.43754e-54
EC_2	Rgcc	1.02253e-57	1.22851	0.944	0.525	1.42837e-53
EC_2	Srsf2	6.97588e-57	1.46758	0.844	0.509	9.7446e-53
EC_2	Jund	2.31755e-56	1.2726	0.938	0.705	3.23738e-52
EC_2	Sertad1	1.1162e-55	1.33207	0.741	0.311	1.55923e-51
EC_2	Egr3	1.02294e-52	1.43861	0.372	0.063	1.42894e-48
EC_2	Dnajb1	4.22033e-52	1.57938	0.644	0.252	5.89538e-48
EC_2	Ppp1r10	3.51005e-51	1.45967	0.728	0.35	4.90319e-47
EC_2	Hspa5	4.40592e-51	1.30611	0.884	0.583	6.15462e-47
EC_2	Id1	2.20383e-48	1.2325	0.928	0.722	3.07853e-44
EC_2	Slc38a2	2.18591e-47	1.31346	0.875	0.541	3.0535e-43
EC_2	Socs1	2.73337e-46	1.51921	0.416	0.099	3.81824e-42
EC_2	Nfkbiz	3.59825e-46	1.27742	0.444	0.113	5.02639e-42
EC_2	Gadd45b	1.59004e-45	1.50628	0.713	0.332	2.22112e-41
EC_2	Arc	8.39759e-45	1.32644	0.278	0.035	1.17306e-40
EC_2	Irf1	3.43638e-43	1.56515	0.681	0.362	4.80028e-39
EC_2	Ubb	1.74249e-41	0.684225	0.994	0.965	2.43408e-37
EC_2	Plk2	4.0295e-41	1.18904	0.753	0.397	5.6288e-37
EC_2	Hexim1	8.64882e-40	1.4113	0.613	0.27	1.20815e-35
EC_2	Dnaja1	8.91423e-40	0.923056	0.919	0.712	1.24523e-35
EC_2	Iigp1	9.20283e-40	2.12664	0.653	0.343	1.28554e-35
EC_2	Ier3	8.99108e-39	1.14712	0.85	0.499	1.25596e-34
EC_2	Isg15	1.82338e-37	1.68333	0.631	0.309	2.54709e-33
EC_2	Cd300lg	2.79222e-37	0.890581	0.863	0.483	3.90045e-33
EC_2	Cdc42ep3	2.95043e-37	1.28586	0.525	0.196	4.12146e-33
EC_2	Zfp36l1	5.19816e-37	1.19935	0.766	0.472	7.26131e-33
EC_2	Ddx5	2.8068e-36	0.82416	0.959	0.807	3.92081e-32
EC_2	Dnajb9	3.54594e-36	1.31597	0.588	0.267	4.95333e-32
EC_2	Mat2a	4.26553e-36	1.21431	0.678	0.367	5.95852e-32
EC_2	Nabp1	5.28098e-36	1.30927	0.319	0.069	7.37701e-32
EC_2	Klf6	5.86297e-36	1.23521	0.775	0.507	8.18999e-32
EC_2	Pabpc1	1.04236e-35	1.04253	0.856	0.622	1.45607e-31
EC_2	Tcim	5.87344e-35	0.982131	0.881	0.579	8.20461e-31
EC_2	Srsf7	9.18253e-35	1.10485	0.775	0.479	1.28271e-30
EC_2	Wsb1	9.7872e-35	1.2116	0.606	0.289	1.36717e-30
EC_2	Rasd1	1.4771e-34	1.07125	0.306	0.063	2.06336e-30
EC_2	Timp3	2.15353e-34	0.946575	0.894	0.601	3.00826e-30
EC_2	Irgm1	4.55447e-34	1.2028	0.519	0.21	6.36214e-30
EC_2	Pim3	8.58579e-34	1.02945	0.772	0.473	1.19935e-29
EC_2	Atf4	1.30206e-33	1.08052	0.706	0.407	1.81885e-29
EC_2	Adamts1	5.9432e-33	1.42049	0.672	0.377	8.30205e-29
EC_2	Tsc22d1	6.55299e-33	0.988295	0.809	0.526	9.15387e-29
EC_2	Nr4a1	7.11285e-33	1.12271	0.5	0.187	9.93594e-29
EC_2	Pnp	1.74703e-31	1.18677	0.669	0.38	2.44042e-27
EC_2	Id3	4.03004e-31	0.7964	0.972	0.827	5.62956e-27
EC_2	Plpp3	2.48238e-30	0.914695	0.812	0.517	3.46764e-26
EC_2	Slc6a6	5.26847e-30	1.07992	0.653	0.336	7.35953e-26
EC_2	Gm12216	2.05903e-29	1.12926	0.525	0.233	2.87626e-25
EC_2	Cd81	3.60545e-29	0.676203	0.956	0.621	5.03646e-25
EC_2	Malat1	4.99217e-29	0.673715	0.994	0.869	6.97357e-25
EC_2	Ppp1r15a	9.92163e-29	1.02607	0.716	0.411	1.38595e-24
EC_2	Hspa2	1.09765e-28	0.99198	0.344	0.104	1.53331e-24
EC_2	Rsad2	2.97453e-28	1.13758	0.494	0.202	4.15512e-24
EC_2	Hspa8	7.01355e-28	0.683551	0.969	0.901	9.79723e-24
EC_2	Btnl9	1.57597e-27	0.918309	0.656	0.321	2.20147e-23
EC_2	Tubb2a	2.08986e-27	1.05791	0.747	0.502	2.91933e-23
EC_2	Zfand5	2.27461e-27	1.0502	0.647	0.376	3.1774e-23
EC_2	Plk3	2.31097e-27	0.924684	0.272	0.066	3.2282e-23
EC_2	Hbegf	3.9494e-27	1.10891	0.388	0.136	5.51692e-23
EC_2	Rhob	4.32679e-27	0.909393	0.866	0.641	6.0441e-23
EC_2	Tcf15	7.48275e-27	0.739755	0.669	0.314	1.04527e-22
EC_2	Slfn5	9.7694e-26	0.999786	0.844	0.657	1.36469e-21
EC_2	Cxcl12	1.91022e-25	0.666757	0.891	0.617	2.66839e-21
EC_2	Calm1	2.92409e-25	0.550559	0.963	0.887	4.08466e-21
EC_2	Sox17	8.21284e-25	1.04761	0.619	0.343	1.14725e-20
EC_2	Fabp4	1.64291e-24	0.666222	0.997	0.793	2.29499e-20
EC_2	Ebf1	7.11592e-24	1.00136	0.581	0.306	9.94023e-20
EC_2	Ly6c1	1.07787e-23	0.573216	0.991	0.861	1.50567e-19
EC_2	Brd2	1.74017e-23	0.85058	0.659	0.403	2.43084e-19
EC_2	Ints6	3.27081e-23	1.03709	0.353	0.13	4.56899e-19
EC_2	Fosl2	5.40785e-23	0.852771	0.275	0.081	7.55423e-19
EC_2	9930111J21Rik2	8.62572e-23	1.09071	0.453	0.214	1.20493e-18
EC_2	Eif4a1	4.55706e-22	0.829888	0.753	0.528	6.36576e-18
EC_2	Sat1	4.75975e-22	1.03809	0.694	0.481	6.64889e-18
EC_2	Hes1	5.49742e-22	1.02971	0.772	0.543	7.67935e-18
EC_2	Gadd45g	6.649e-22	1.19474	0.569	0.316	9.28799e-18
EC_2	Rbp7	8.82843e-22	0.889462	0.691	0.39	1.23324e-17
EC_2	Lpar6	1.06526e-21	1.28645	0.412	0.185	1.48806e-17
EC_2	Pcna	2.61379e-21	0.958346	0.462	0.227	3.6512e-17
EC_2	Nrarp	7.7844e-21	0.919533	0.341	0.13	1.0874e-16
EC_2	Cdkn1c	1.56653e-20	0.762523	0.537	0.259	2.18829e-16
EC_2	Tgtp2	1.91531e-20	0.940247	0.344	0.134	2.67549e-16
EC_2	Thrsp	4.42864e-20	0.554996	0.553	0.258	6.18637e-16
EC_2	Tinagl1	3.5956e-19	0.607106	0.794	0.546	5.02269e-15
EC_2	Ddit4	4.11748e-19	0.909833	0.544	0.308	5.75171e-15
EC_2	H2afx	4.66739e-19	0.837458	0.291	0.104	6.51987e-15
EC_2	Mylip	5.07698e-19	0.669263	0.55	0.298	7.09204e-15
EC_2	Rsrp1	6.30415e-19	0.665177	0.794	0.595	8.80626e-15
EC_2	Csrnp1	1.10211e-18	0.907259	0.459	0.235	1.53954e-14
EC_2	Gja1	2.68114e-18	0.774535	0.394	0.17	3.74529e-14
EC_2	Depp1	4.05487e-18	0.651572	0.662	0.376	5.66425e-14
EC_2	Chchd2	6.72372e-18	0.545974	0.95	0.875	9.39236e-14
EC_2	Tubb4b	7.68409e-18	0.786478	0.728	0.541	1.07339e-13
EC_2	Fus	8.38199e-18	0.783903	0.713	0.513	1.17088e-13
EC_2	Mgll	1.18054e-17	0.480898	0.878	0.614	1.6491e-13
EC_2	Cited2	1.52108e-17	0.97236	0.344	0.151	2.1248e-13
EC_2	Id2	1.62095e-17	0.838941	0.406	0.194	2.2643e-13
EC_2	Hnrnph1	1.9604e-17	0.87984	0.628	0.436	2.73848e-13
EC_2	Mcl1	3.24119e-17	0.772278	0.725	0.528	4.52762e-13
EC_2	Kdm6b	4.14357e-17	0.744949	0.494	0.27	5.78816e-13
EC_2	Timp4	9.72376e-17	0.647413	0.609	0.33	1.35831e-12
EC_2	Gch1	2.03528e-16	0.744143	0.291	0.115	2.84308e-12
EC_2	Eif1	3.08348e-16	0.377095	0.984	0.952	4.30731e-12
EC_2	Igfbp7	4.37461e-16	0.271844	0.909	0.65	6.1109e-12
EC_2	Pnrc1	5.95981e-16	0.77142	0.688	0.505	8.32525e-12
EC_2	Pparg	6.01464e-16	0.624593	0.334	0.14	8.40186e-12
EC_2	Rlim	9.83268e-16	0.782682	0.334	0.151	1.37353e-11
EC_2	Cd36	1.39557e-15	0.345885	0.991	0.895	1.94947e-11
EC_2	Gpx1	1.71489e-15	0.803789	0.584	0.386	2.39553e-11
EC_2	Igfbp3	2.17944e-15	0.799307	0.291	0.113	3.04446e-11
EC_2	Errfi1	2.22798e-15	0.780301	0.278	0.113	3.11227e-11
EC_2	Tcf4	2.84226e-15	0.557289	0.909	0.753	3.97036e-11
EC_2	Srsf5	5.51002e-15	0.724921	0.716	0.515	7.69694e-11
EC_2	Myadm	7.60195e-15	0.563631	0.609	0.397	1.06192e-10
EC_2	Ifrd1	7.93136e-15	0.792467	0.406	0.217	1.10793e-10
EC_2	Taf7	8.91924e-15	0.731343	0.344	0.164	1.24593e-10
EC_2	C1qtnf9	1.26839e-14	0.446675	0.606	0.339	1.77182e-10
EC_2	Slbp	1.30586e-14	0.783365	0.312	0.143	1.82416e-10
EC_2	Nasp	1.36322e-14	0.785405	0.3	0.131	1.90428e-10
EC_2	Ccnl1	1.62181e-14	0.777145	0.534	0.339	2.26551e-10
EC_2	Ftl1	1.9418e-14	0.396538	0.988	0.911	2.7125e-10
EC_2	Adgrg1	2.2889e-14	0.476192	0.478	0.251	3.19736e-10
EC_2	Picalm	2.76681e-14	0.569769	0.622	0.4	3.86495e-10
EC_2	Midn	3.03175e-14	0.86741	0.412	0.234	4.23505e-10
EC_2	Jam2	3.72727e-14	0.503757	0.697	0.464	5.20663e-10
EC_2	Kitl	4.63695e-14	0.388442	0.881	0.665	6.47735e-10
EC_2	Coq10b	5.27778e-14	0.68964	0.297	0.135	7.37253e-10
EC_2	Slc26a10	5.69191e-14	0.427935	0.419	0.197	7.95102e-10
EC_2	Pcf11	7.89074e-14	0.824035	0.359	0.184	1.10226e-09
EC_2	Hsp90ab1	1.03674e-13	0.480337	0.944	0.882	1.44822e-09
EC_2	Aqp7	1.0725e-13	0.458852	0.547	0.297	1.49817e-09
EC_2	Nufip2	1.4144e-13	0.641823	0.441	0.249	1.97577e-09
EC_2	BC005537	1.83916e-13	0.742851	0.494	0.306	2.56912e-09
EC_2	Gls	2.23356e-13	0.764666	0.45	0.259	3.12006e-09
EC_2	Eva1a	2.44112e-13	0.563374	0.256	0.103	3.41e-09
EC_2	Spry1	2.48096e-13	0.622143	0.384	0.197	3.46565e-09
EC_2	Zfas1	2.99944e-13	0.632477	0.444	0.254	4.18992e-09
EC_2	Ube2s	3.92183e-13	0.50594	0.606	0.412	5.4784e-09
EC_2	Tmed5	1.88103e-12	0.657215	0.453	0.28	2.62761e-08
EC_2	Taf1d	2.11031e-12	0.78877	0.412	0.24	2.94789e-08
EC_2	Lrrc8a	2.26146e-12	0.688957	0.562	0.399	3.15904e-08
EC_2	Tuba1b	2.90912e-12	0.486366	0.778	0.63	4.06375e-08
EC_2	Eif5	2.96729e-12	0.611036	0.619	0.453	4.145e-08
EC_2	Polr2a	3.25305e-12	0.768012	0.391	0.228	4.54418e-08
EC_2	Ripk1	5.87569e-12	0.694882	0.275	0.128	8.20775e-08
EC_2	Snhg3	6.21694e-12	0.742228	0.328	0.169	8.68444e-08
EC_2	Adamts9	7.86761e-12	0.680062	0.344	0.177	1.09903e-07
EC_2	Zfp36l2	1.26893e-11	0.750833	0.425	0.261	1.77256e-07
EC_2	Ifi203	1.32498e-11	0.661157	0.606	0.437	1.85086e-07
EC_2	Ldha	1.87069e-11	0.538887	0.656	0.488	2.61316e-07
EC_2	Flt1	2.60142e-11	0.422735	0.856	0.712	3.63392e-07
EC_2	Meox2	2.9524e-11	0.405557	0.347	0.168	4.12421e-07
EC_2	Igtp	3.25736e-11	0.741117	0.278	0.134	4.5502e-07
EC_2	Lims2	3.35166e-11	0.446404	0.756	0.554	4.68194e-07
EC_2	Fbln2	4.28175e-11	0.577101	0.309	0.149	5.98117e-07
EC_2	Srsf3	8.45212e-11	0.531968	0.744	0.592	1.18068e-06
EC_2	Srgn	8.68857e-11	0.425828	0.834	0.677	1.21371e-06
EC_2	Amd1	9.43968e-11	0.578357	0.281	0.138	1.31863e-06
EC_2	Marcksl1	9.48038e-11	0.608608	0.256	0.118	1.32431e-06
EC_2	Ndrg1	1.35387e-10	0.474764	0.431	0.248	1.89122e-06
EC_2	Rassf1	1.40127e-10	0.59013	0.509	0.358	1.95743e-06
EC_2	Sgms1	2.15035e-10	0.43907	0.544	0.368	3.00382e-06
EC_2	Cebpd	2.46693e-10	0.671204	0.631	0.476	3.44605e-06
EC_2	Trim25	3.61249e-10	0.658843	0.416	0.264	5.04629e-06
EC_2	Tmem88	4.43997e-10	0.6067	0.422	0.26	6.20219e-06
EC_2	Arl4d	4.46432e-10	0.590482	0.537	0.362	6.23621e-06
EC_2	Osmr	1.42263e-09	0.665452	0.275	0.145	1.98727e-05
EC_2	Ctsl	1.49589e-09	0.619998	0.778	0.624	2.08961e-05
EC_2	Calm2	1.53691e-09	0.494449	0.778	0.678	2.14691e-05
EC_2	Icam1	1.5844e-09	0.929811	0.444	0.303	2.21325e-05
EC_2	Sfpq	1.67329e-09	0.544406	0.481	0.324	2.33742e-05
EC_2	Oat	2.27191e-09	0.525668	0.306	0.167	3.17363e-05
EC_2	Ube2d3	3.36831e-09	0.512452	0.716	0.578	4.70519e-05
EC_2	Lrrc8c	3.53721e-09	0.540226	0.497	0.339	4.94113e-05
EC_2	Zfp979	4.08571e-09	0.379506	0.256	0.123	5.70733e-05
EC_2	Azin1	5.99152e-09	0.494472	0.309	0.176	8.36955e-05
EC_2	Snhg8	7.13628e-09	0.624259	0.534	0.397	9.96867e-05
EC_2	Kcna5	8.74319e-09	0.377276	0.309	0.164	0.000122134
EC_2	Gopc	9.27497e-09	0.440066	0.259	0.132	0.000129562
EC_2	Jpt1	9.33223e-09	0.632036	0.388	0.247	0.000130362
EC_2	Nop58	1.01239e-08	0.651399	0.331	0.199	0.000141421
EC_2	Tob2	1.05483e-08	0.520987	0.259	0.135	0.000147349
EC_2	Phf11d	1.28094e-08	0.439297	0.359	0.216	0.000178934
EC_2	H2afz	1.3221e-08	0.438348	0.669	0.541	0.000184683
EC_2	Nfkbia	1.43216e-08	0.41992	0.866	0.766	0.000200058
EC_2	Jag2	1.64641e-08	0.490475	0.297	0.164	0.000229988
EC_2	Dll4	1.65419e-08	0.563698	0.347	0.21	0.000231074
EC_2	Tut7	1.81397e-08	0.589023	0.462	0.327	0.000253393
EC_2	Neat1	1.8641e-08	0.863046	0.438	0.296	0.000260396
EC_2	Hnrnpa2b1	1.97839e-08	0.401518	0.709	0.578	0.000276362
EC_2	Pdgfd	2.25975e-08	0.442431	0.266	0.141	0.000315665
EC_2	Fam43a	5.03541e-08	0.513207	0.334	0.202	0.000703396
EC_2	Emcn	5.05941e-08	0.322367	0.784	0.619	0.00070675
EC_2	Arl6ip1	6.26336e-08	0.467466	0.603	0.477	0.000874929
EC_2	Pcdh17	7.07091e-08	0.61778	0.516	0.378	0.000987736
EC_2	4930523C07Rik	7.24359e-08	0.396138	0.453	0.308	0.00101186
EC_2	Ddx3x	9.4663e-08	0.460574	0.569	0.424	0.00132235
EC_2	Lpl	1.33277e-07	0.439826	0.747	0.587	0.00186174
EC_2	Nrp2	1.44154e-07	0.264926	0.366	0.214	0.00201368
EC_2	Serpinh1	1.71016e-07	0.428909	0.622	0.491	0.00238893
EC_2	Mast4	2.17732e-07	0.608645	0.472	0.343	0.0030415
EC_2	Fli1	2.3157e-07	0.37474	0.534	0.399	0.0032348
EC_2	Snu13	2.36023e-07	0.475123	0.544	0.425	0.003297
EC_2	Dynll1	4.30189e-07	0.382781	0.912	0.841	0.00600932
EC_2	Sqstm1	4.68116e-07	0.396433	0.488	0.362	0.00653911
EC_2	Eif1a	5.32269e-07	0.470999	0.278	0.164	0.00743527
EC_2	Mecom	5.79274e-07	0.473818	0.288	0.168	0.00809188
EC_2	Cped1	5.90274e-07	0.330488	0.375	0.235	0.00824553
EC_2	Max	6.27631e-07	0.433374	0.259	0.149	0.00876737
EC_2	Arf6	7.83713e-07	0.494299	0.378	0.259	0.0109477
EC_2	Gtf2b	9.55316e-07	0.48138	0.272	0.164	0.0133448
EC_2	Ccnd2	9.68266e-07	0.336746	0.375	0.242	0.0135257
EC_2	Kdr	9.75572e-07	0.265377	0.834	0.696	0.0136278
EC_2	Gimap6	1.06639e-06	0.391621	0.641	0.54	0.0148965
EC_2	Tmem245	1.16179e-06	0.51782	0.297	0.183	0.016229
EC_2	Tra2b	1.16988e-06	0.526802	0.447	0.332	0.016342
EC_2	Samd9l	1.2013e-06	0.415601	0.4	0.267	0.016781
EC_2	Rbbp6	1.24287e-06	0.501328	0.353	0.236	0.0173617
EC_2	Klf7	1.27406e-06	0.402138	0.653	0.52	0.0177973
EC_2	Ackr3	1.34466e-06	0.488564	0.366	0.242	0.0187836
EC_2	Gpihbp1	1.40185e-06	0.261931	0.934	0.798	0.0195824
EC_2	Mndal	1.42575e-06	0.420817	0.559	0.431	0.0199162
EC_2	Lipa	1.73523e-06	0.388997	0.309	0.19	0.0242394
EC_2	Gm12002	1.79339e-06	0.395854	0.266	0.151	0.0250518
EC_2	Rapgef4	1.92225e-06	0.613478	0.369	0.265	0.0268519
EC_2	Pls3	2.30454e-06	0.347991	0.422	0.292	0.0321922
EC_2	Esam	2.31368e-06	0.260517	0.916	0.781	0.0323199
EC_2	Car8	3.41026e-06	0.346194	0.331	0.202	0.0476379
EC_2	Litaf	3.48146e-06	0.384694	0.322	0.207	0.0486325
EC_2	Mcf2l	3.6594e-06	0.267326	0.419	0.282	0.0511182
EC_2	Itpkb	3.84136e-06	0.293197	0.616	0.462	0.0536599
EC_2	Arid5b	4.83605e-06	0.36694	0.594	0.475	0.0675547
EC_2	Etl4	5.26492e-06	0.406065	0.372	0.256	0.0735457
EC_2	Xaf1	6.09812e-06	0.400743	0.438	0.326	0.0851846
EC_2	Snhg1	6.23472e-06	0.43411	0.438	0.316	0.0870929
EC_2	Plxna2	6.4952e-06	0.493048	0.303	0.199	0.0907314
EC_2	Clk1	6.71932e-06	0.310371	0.678	0.551	0.0938621
EC_2	Plat	7.30975e-06	0.580671	0.309	0.204	0.10211
EC_2	Lmcd1	9.23518e-06	0.328819	0.253	0.15	0.129006
EC_2	Tshz2	1.05799e-05	0.455794	0.291	0.184	0.147791
EC_2	Rapgef1	1.16306e-05	0.349787	0.294	0.188	0.162468
EC_2	Nedd9	1.193e-05	0.397375	0.341	0.235	0.166651
EC_2	Gask1b	1.74822e-05	0.384043	0.269	0.17	0.244209
EC_2	Kctd12	1.75609e-05	0.419617	0.381	0.273	0.245309
EC_2	F11r	1.82132e-05	0.354292	0.541	0.437	0.254421
EC_2	Irf7	1.8524e-05	0.45116	0.294	0.191	0.258762
EC_2	Tgoln1	2.00124e-05	0.389099	0.403	0.304	0.279553
EC_2	Impdh2	2.18594e-05	0.367041	0.259	0.165	0.305354
EC_2	Ralgapa1	2.29744e-05	0.408852	0.309	0.209	0.32093
EC_2	Oser1	2.35706e-05	0.43523	0.262	0.173	0.329258
EC_2	Luzp1	2.80829e-05	0.308094	0.509	0.403	0.39229
EC_2	Srgap2	3.35217e-05	0.384845	0.281	0.187	0.468264
EC_2	Parp14	4.23422e-05	0.418734	0.369	0.266	0.591478
EC_2	Eif4a2	4.25415e-05	0.360627	0.528	0.434	0.594262
EC_2	Ablim1	4.29303e-05	0.315923	0.544	0.426	0.599694
EC_2	Shank3	5.00049e-05	0.347949	0.488	0.394	0.698518
EC_2	Sf3b1	5.64673e-05	0.353018	0.575	0.475	0.788791
EC_2	Ptbp3	6.02526e-05	0.275687	0.509	0.401	0.841668
EC_2	Mef2a	6.19272e-05	0.352572	0.531	0.435	0.865062
EC_2	Lipe	8.22143e-05	0.263481	0.356	0.256	1
EC_2	Nbeal1	8.29733e-05	0.324027	0.434	0.34	1
EC_2	Akap12	9.54592e-05	0.540663	0.438	0.351	1
EC_2	Ceacam1	9.68525e-05	0.334329	0.384	0.284	1
EC_2	Irf9	0.000111038	0.32578	0.284	0.195	1
EC_2	Cdc42ep2	0.000121979	0.341832	0.334	0.235	1
EC_2	Ilk	0.000131095	0.317265	0.356	0.264	1
EC_2	Abcg2	0.000144152	0.336689	0.419	0.325	1
EC_2	Pgrmc1	0.000149806	0.362009	0.431	0.343	1
EC_2	Hist1h2bc	0.000155505	0.373872	0.478	0.389	1
EC_2	Pxdc1	0.000208682	0.278391	0.344	0.249	1
EC_2	Map4k3	0.000245289	0.32832	0.281	0.195	1
EC_2	Abcb1a	0.000257369	0.325194	0.397	0.296	1
EC_2	Lmna	0.000271139	0.52963	0.366	0.285	1
EC_2	Tuba1a	0.000324915	0.443284	0.622	0.574	1
EC_2	Hnrnpdl	0.00035035	0.343863	0.444	0.359	1
EC_2	Slc25a5	0.000356786	0.295461	0.544	0.459	1
EC_2	Sap18	0.000371462	0.335624	0.484	0.403	1
EC_2	Ccnl2	0.000371543	0.372058	0.284	0.202	1
EC_2	Plin2	0.000390347	0.369686	0.328	0.243	1
EC_2	Znrf1	0.000498543	0.324859	0.316	0.231	1
EC_2	Klf13	0.000528788	0.279266	0.516	0.441	1
EC_2	Spag9	0.000532903	0.31851	0.516	0.441	1
EC_2	Arhgap18	0.000560762	0.292256	0.3	0.212	1
EC_2	Dennd5b	0.000579792	0.436121	0.372	0.284	1
EC_2	Rtp4	0.000616754	0.314396	0.278	0.196	1
EC_2	Snhg9	0.000695076	0.421608	0.259	0.186	1
EC_2	Rsrc2	0.000754928	0.322446	0.453	0.38	1
EC_2	Ankrd12	0.000864119	0.371867	0.316	0.24	1
EC_2	Snrk	0.00119146	0.257283	0.7	0.632	1
EC_2	Ifi27	0.00125436	0.266027	0.512	0.435	1
EC_2	Dnajb6	0.00149706	0.281312	0.431	0.354	1
EC_2	Tmcc3	0.00158414	0.350234	0.369	0.291	1
EC_2	Ptbp1	0.00161838	0.296723	0.303	0.237	1
EC_2	Amotl2	0.00162554	0.28994	0.362	0.281	1
EC_2	Magoh	0.00163627	0.408642	0.325	0.26	1
EC_2	Pde2a	0.00183159	0.269029	0.284	0.205	1
EC_2	Alyref	0.00198829	0.350679	0.331	0.262	1
EC_2	Pdzd2	0.00208545	0.275447	0.278	0.205	1
EC_2	Elf1	0.00251886	0.285623	0.322	0.252	1
EC_2	Gas5	0.00261525	0.267205	0.709	0.619	1
EC_2	Skil	0.00273772	0.28213	0.328	0.265	1
EC_2	Adipor2	0.00286509	0.332531	0.3	0.23	1
EC_2	Pdlim1	0.0031321	0.251955	0.412	0.339	1
EC_2	Glul	0.00355428	0.456724	0.4	0.349	1
EC_2	Jmjd1c	0.00367759	0.280266	0.297	0.228	1
EC_2	Dusp6	0.00458554	0.261684	0.259	0.196	1
EC_2	Ncl	0.00542439	0.277477	0.556	0.506	1
EC_2	Tra2a	0.0054475	0.392392	0.347	0.284	1
EC_2	Ggta1	0.00646557	0.257349	0.291	0.228	1
EC_2	Ubap2l	0.00716747	0.345514	0.325	0.266	1
EC_2	Pak1ip1	0.00721291	0.340402	0.316	0.26	1
EC_2	Bud31	0.00732812	0.29196	0.262	0.214	1
EC_2	Il10rb	0.00833466	0.271194	0.322	0.26	1
EC_2	Nsd3	0.00859277	0.316758	0.284	0.229	1
EC_2	Phf20l1	0.00906747	0.312203	0.369	0.304	1
EC_3	Hpgd	1.77768e-207	3.53389	0.919	0.109	2.48324e-203
EC_3	Tmem100	1.45734e-191	3.22021	0.895	0.122	2.03576e-187
EC_3	Sema3c	2.72754e-178	3.02911	0.703	0.038	3.8101e-174
EC_3	Glp1r	2.99982e-178	2.40746	0.662	0.021	4.19045e-174
EC_3	Plvap	1.16844e-167	3.00642	0.8	0.1	1.6322e-163
EC_3	Foxf1	5.16732e-147	2.29137	0.73	0.081	7.21823e-143
EC_3	Kit	1.78773e-146	2.26272	0.646	0.049	2.49727e-142
EC_3	Ace	6.86819e-145	2.22604	0.819	0.135	9.59417e-141
EC_3	Epas1	6.96046e-134	2.15771	0.97	0.729	9.72307e-130
EC_3	Hilpda	1.55232e-131	2.62614	0.735	0.125	2.16844e-127
EC_3	Calcrl	3.05166e-131	2.35559	0.919	0.347	4.26286e-127
EC_3	Slco2a1	4.10845e-129	2.09932	0.754	0.118	5.7391e-125
EC_3	Pltp	8.94352e-121	2.51478	0.854	0.376	1.24932e-116
EC_3	Npr3	1.87508e-113	1.68269	0.627	0.071	2.61931e-109
EC_3	Bmpr2	1.97268e-110	2.0929	0.881	0.374	2.75564e-106
EC_3	Casc4	3.71668e-108	1.89439	0.524	0.046	5.19183e-104
EC_3	BC028528	8.99767e-105	2.03348	0.843	0.362	1.25688e-100
EC_3	Ramp2	1.12031e-100	1.76502	0.951	0.761	1.56496e-96
EC_3	Clec14a	3.02833e-100	1.99259	0.814	0.316	4.23027e-96
EC_3	Adgrl3	2.41234e-98	1.56031	0.424	0.021	3.3698e-94
EC_3	Ehd4	1.03694e-96	1.86529	0.789	0.24	1.44851e-92
EC_3	Lyve1	2.89811e-93	2.11189	0.549	0.075	4.04838e-89
EC_3	Scn7a	5.39404e-92	1.69302	0.546	0.066	7.53493e-88
EC_3	Tspan7	9.74457e-91	1.74151	0.873	0.576	1.36122e-86
EC_3	Vegfa	5.59973e-87	1.75188	0.605	0.122	7.82226e-83
EC_3	Klhl5	1.34099e-84	1.68824	0.67	0.185	1.87323e-80
EC_3	Nckap5	2.60322e-84	1.33134	0.381	0.022	3.63644e-80
EC_3	Tmem176a	8.32893e-84	1.67379	0.624	0.133	1.16347e-79
EC_3	Acvrl1	1.31249e-83	1.52441	0.862	0.407	1.83342e-79
EC_3	H2-Ab1	2.30158e-82	1.59522	0.411	0.034	3.21508e-78
EC_3	Acer2	7.17991e-82	1.80347	0.684	0.209	1.00296e-77
EC_3	Aldh2	4.37961e-81	1.72522	0.835	0.434	6.11788e-77
EC_3	Stmn1	9.86918e-81	1.75507	0.768	0.279	1.37863e-76
EC_3	Tmem176b	1.30346e-78	1.57473	0.684	0.181	1.8208e-74
EC_3	Cldn5	5.16258e-78	1.36716	0.941	0.572	7.21161e-74
EC_3	Hmcn1	1.65462e-77	1.55514	0.568	0.114	2.31134e-73
EC_3	Igfbp4	1.89249e-77	1.29931	0.605	0.126	2.64361e-73
EC_3	Itm2b	2.25591e-77	1.06139	0.976	0.947	3.15128e-73
EC_3	Fmo1	4.47099e-75	1.52721	0.878	0.482	6.24553e-71
EC_3	Hopx	4.15786e-74	1.18835	0.641	0.149	5.80811e-70
EC_3	Myzap	8.16734e-74	1.61279	0.695	0.225	1.1409e-69
EC_3	Wfdc1	1.77801e-73	1.19258	0.289	0.006	2.48371e-69
EC_3	Sox11	3.58909e-73	1.24056	0.295	0.008	5.0136e-69
EC_3	Cd74	9.39409e-72	2.20088	0.411	0.051	1.31226e-67
EC_3	Mfap2	2.91013e-70	1.42471	0.451	0.067	4.06517e-66
EC_3	Grtp1	2.11972e-69	0.99537	0.295	0.011	2.96104e-65
EC_3	Ucp2	8.00463e-69	1.56509	0.816	0.416	1.11817e-64
EC_3	Pde3a	4.56588e-68	1.42819	0.397	0.049	6.37807e-64
EC_3	Adrb2	1.26709e-67	1.58963	0.57	0.153	1.77e-63
EC_3	Fendrr	2.91446e-67	1.25492	0.435	0.063	4.07121e-63
EC_3	H2-Aa	5.28453e-67	1.35484	0.341	0.028	7.38196e-63
EC_3	Ctla2a	1.05239e-66	1.38014	0.935	0.692	1.47009e-62
EC_3	Slc16a9	1.56851e-66	1.43172	0.427	0.062	2.19106e-62
EC_3	Adgre5	1.16664e-65	1.44898	0.714	0.267	1.62967e-61
EC_3	Dnah8	3.3513e-65	1.03652	0.268	0.008	4.68143e-61
EC_3	Nkd1	2.03495e-64	1.28332	0.451	0.071	2.84262e-60
EC_3	Ptgfrn	1.27761e-63	1.32761	0.516	0.12	1.78469e-59
EC_3	Car14	3.62539e-63	1.0236	0.281	0.014	5.06431e-59
EC_3	Rasgef1a	1.7996e-62	1.17228	0.381	0.05	2.51386e-58
EC_3	H2-Eb1	5.16863e-62	1.42463	0.341	0.035	7.22005e-58
EC_3	Atp2a3	9.26697e-62	1.32884	0.441	0.08	1.2945e-57
EC_3	Cadm1	3.2592e-61	1.09993	0.308	0.024	4.55277e-57
EC_3	Nsg1	4.41755e-59	1.23029	0.503	0.117	6.17088e-55
EC_3	Ncald	7.32218e-59	1.10527	0.349	0.042	1.02284e-54
EC_3	Cemip2	1.00349e-57	1.3217	0.543	0.143	1.40178e-53
EC_3	Clec2d	1.63076e-57	1.34008	0.843	0.536	2.27801e-53
EC_3	Ptprb	6.76469e-56	1.22393	0.886	0.685	9.44959e-52
EC_3	Car2	9.91351e-56	1.09308	0.273	0.02	1.38482e-51
EC_3	Tcn2	2.02539e-54	1.21118	0.705	0.284	2.82926e-50
EC_3	Hoxa5	1.91317e-51	0.992166	0.278	0.027	2.67251e-47
EC_3	Tspan8	7.49447e-50	1.04173	0.343	0.051	1.0469e-45
EC_3	Zeb2	1.73844e-49	1.00794	0.286	0.032	2.42843e-45
EC_3	Sema3g	5.59354e-48	1.05359	0.492	0.128	7.81361e-44
EC_3	Slc3a2	8.49379e-48	1.23341	0.632	0.252	1.1865e-43
EC_3	Egfl7	1.34085e-46	0.785522	0.962	0.887	1.87303e-42
EC_3	Clec1a	1.35557e-46	1.20479	0.735	0.386	1.8936e-42
EC_3	Edn1	2.26346e-46	1.66552	0.462	0.125	3.16183e-42
EC_3	Atp1a1	2.67109e-46	1.20699	0.608	0.239	3.73125e-42
EC_3	Foxp1	9.71938e-46	1.20627	0.708	0.356	1.3577e-41
EC_3	Ldb2	2.98738e-45	1.08985	0.516	0.163	4.17307e-41
EC_3	Cdk14	6.32798e-44	1.08023	0.392	0.088	8.83956e-40
EC_3	6430548M08Rik	8.79396e-44	0.869205	0.316	0.052	1.22843e-39
EC_3	Cd9	7.23722e-43	1.03157	0.832	0.545	1.01097e-38
EC_3	Tek	1.21326e-42	1.08783	0.732	0.402	1.6948e-38
EC_3	Cd93	5.71878e-42	1.16241	0.811	0.555	7.98856e-38
EC_3	Meis2	7.15158e-42	1.03726	0.365	0.081	9.99004e-38
EC_3	Gmfg	2.40118e-41	1.05531	0.33	0.064	3.35421e-37
EC_3	Abi3bp	7.88083e-41	0.99209	0.338	0.067	1.10087e-36
EC_3	Tmcc2	9.9378e-41	1.0203	0.446	0.126	1.38821e-36
EC_3	Mapt	1.30978e-40	0.84818	0.343	0.069	1.82963e-36
EC_3	Gltp	2.5386e-40	1.04084	0.503	0.168	3.54617e-36
EC_3	Bmp6	2.696e-40	1.09626	0.554	0.205	3.76605e-36
EC_3	H2-Q7	3.33519e-40	1.14706	0.611	0.274	4.65892e-36
EC_3	Rnf144a	1.10408e-39	1.15596	0.565	0.228	1.54229e-35
EC_3	Abhd2	9.44289e-39	1.02141	0.505	0.177	1.31908e-34
EC_3	Stk4	1.25063e-38	0.860987	0.295	0.053	1.74701e-34
EC_3	Adgrf5	1.25349e-37	0.872068	0.9	0.776	1.751e-33
EC_3	Thbd	8.46239e-37	1.03858	0.754	0.438	1.18211e-32
EC_3	Grap	2.90355e-36	1.03004	0.578	0.246	4.05596e-32
EC_3	Marveld1	3.99353e-36	0.870392	0.303	0.063	5.57856e-32
EC_3	Arl4d	1.10475e-35	0.972293	0.654	0.318	1.54323e-31
EC_3	Arrb1	3.08388e-35	0.986427	0.335	0.081	4.30788e-31
EC_3	Stt3b	3.76632e-35	0.80291	0.368	0.099	5.26118e-31
EC_3	Pitpnc1	1.6466e-34	1.08487	0.676	0.368	2.30013e-30
EC_3	Rap1a	1.67821e-34	0.962893	0.789	0.561	2.34429e-30
EC_3	Hs3st1	3.12813e-34	1.04359	0.332	0.081	4.36969e-30
EC_3	Nostrin	4.42561e-34	1.09669	0.532	0.225	6.18214e-30
EC_3	Pllp	1.50233e-33	0.840088	0.316	0.069	2.09861e-29
EC_3	Cd47	1.61423e-33	0.827475	0.814	0.555	2.25492e-29
EC_3	Plpp1	1.80499e-33	1.03864	0.754	0.488	2.52139e-29
EC_3	Cyp4b1	8.94627e-33	0.806513	0.722	0.376	1.2497e-28
EC_3	Itga1	1.97336e-32	1.02315	0.768	0.542	2.75659e-28
EC_3	Serinc3	4.94813e-32	0.733945	0.881	0.719	6.91204e-28
EC_3	Ptprk	1.04781e-31	0.786514	0.359	0.104	1.46368e-27
EC_3	Maoa	1.19437e-31	0.728673	0.268	0.054	1.66842e-27
EC_3	Tspan18	1.89521e-31	0.913243	0.522	0.212	2.64743e-27
EC_3	Smarca2	8.1583e-31	1.04641	0.522	0.225	1.13963e-26
EC_3	Selenop	8.60201e-31	0.70806	0.889	0.701	1.20161e-26
EC_3	H2-K1	1.60683e-30	0.692729	0.905	0.841	2.24458e-26
EC_3	Rnf141	1.85599e-30	0.97643	0.303	0.078	2.59263e-26
EC_3	Arap2	2.67368e-30	0.796366	0.443	0.154	3.73487e-26
EC_3	Lysmd2	6.22182e-30	0.869876	0.497	0.197	8.69126e-26
EC_3	Frmd6	7.63419e-30	0.809638	0.284	0.067	1.06642e-25
EC_3	Fkbp1a	2.96445e-29	0.778349	0.905	0.741	4.14105e-25
EC_3	Gcc2	3.18093e-29	0.982091	0.495	0.21	4.44344e-25
EC_3	Slc43a3	4.27702e-29	0.912937	0.724	0.452	5.97456e-25
EC_3	Cd24a	4.5692e-29	0.783048	0.324	0.086	6.38271e-25
EC_3	Skap2	5.15361e-29	0.923247	0.47	0.192	7.19907e-25
EC_3	H2-D1	9.9874e-29	0.585074	0.954	0.919	1.39514e-24
EC_3	Lrrc8b	1.30607e-28	0.678693	0.262	0.056	1.82445e-24
EC_3	H2-Q6	1.31399e-28	0.78189	0.524	0.22	1.83552e-24
EC_3	Timp2	2.01501e-28	0.679483	0.476	0.17	2.81477e-24
EC_3	Vim	1.00432e-27	0.672495	0.927	0.709	1.40294e-23
EC_3	Phldb2	3.07668e-27	0.785588	0.43	0.162	4.29781e-23
EC_3	Tax1bp1	4.16348e-27	1.00434	0.646	0.377	5.81597e-23
EC_3	Sema3f	4.20572e-27	0.706021	0.478	0.186	5.87498e-23
EC_3	Gata2	5.37108e-27	0.911785	0.581	0.302	7.50286e-23
EC_3	Gpr182	1.43019e-26	0.773782	0.27	0.068	1.99783e-22
EC_3	Ripply3	2.06165e-26	0.860971	0.419	0.159	2.87992e-22
EC_3	Cyth3	2.2784e-26	0.797383	0.527	0.234	3.18269e-22
EC_3	Rin2	3.19256e-26	0.86853	0.37	0.128	4.45969e-22
EC_3	Prickle2	2.03807e-25	0.88156	0.289	0.081	2.84698e-21
EC_3	S100a16	2.29747e-25	0.739385	0.781	0.537	3.20933e-21
EC_3	Ppp1r16b	2.31272e-25	0.868787	0.53	0.26	3.23064e-21
EC_3	Fmo2	5.08456e-25	0.853985	0.568	0.277	7.10262e-21
EC_3	Casz1	7.86135e-25	0.822212	0.384	0.141	1.09815e-20
EC_3	Ankrd33b	8.73918e-25	0.766081	0.319	0.099	1.22078e-20
EC_3	Efnb2	1.90217e-24	1.02621	0.611	0.355	2.65714e-20
EC_3	Gstm1	2.56351e-24	0.837983	0.741	0.519	3.58096e-20
EC_3	Impdh1	4.61853e-24	0.858851	0.516	0.236	6.45163e-20
EC_3	Atp2b1	7.01065e-24	0.796529	0.584	0.3	9.79317e-20
EC_3	Numb	9.9287e-24	0.797906	0.484	0.216	1.38694e-19
EC_3	Add3	2.51447e-23	0.78903	0.481	0.22	3.51246e-19
EC_3	Efnb1	3.27042e-23	0.774348	0.597	0.305	4.56846e-19
EC_3	Krt80	7.61508e-23	0.837247	0.254	0.066	1.06375e-18
EC_3	Ddah2	1.15346e-22	0.863079	0.608	0.349	1.61127e-18
EC_3	St3gal6	1.78158e-22	0.779801	0.459	0.208	2.48868e-18
EC_3	Hotairm1	1.81909e-22	0.616828	0.281	0.083	2.54109e-18
EC_3	Lamp1	1.94301e-22	0.709044	0.814	0.612	2.7142e-18
EC_3	Csrp2	3.54387e-22	0.954421	0.422	0.183	4.95043e-18
EC_3	Dusp23	3.67657e-22	0.713837	0.251	0.07	5.1358e-18
EC_3	Prx	1.74832e-21	0.575671	0.254	0.068	2.44222e-17
EC_3	Ttyh3	2.07714e-21	0.757528	0.27	0.083	2.90155e-17
EC_3	Msi2	2.51014e-21	0.71784	0.359	0.133	3.50642e-17
EC_3	Sh3pxd2a	2.59399e-21	0.741369	0.311	0.105	3.62355e-17
EC_3	Fas	4.22792e-21	0.838319	0.643	0.416	5.90597e-17
EC_3	Ier3	1.0897e-20	0.899757	0.722	0.524	1.5222e-16
EC_3	Cebpd	1.28825e-20	0.711012	0.692	0.45	1.79956e-16
EC_3	Rtl8a	1.57364e-20	0.758946	0.708	0.47	2.19821e-16
EC_3	Ifi208	1.61331e-20	0.586471	0.276	0.086	2.25364e-16
EC_3	AU020206	1.88448e-20	0.672238	0.403	0.168	2.63244e-16
EC_3	Afap1l1	2.01908e-20	0.710829	0.589	0.336	2.82046e-16
EC_3	Stmn2	2.36062e-20	0.741557	0.576	0.307	3.29756e-16
EC_3	Aph1a	3.43827e-20	0.804897	0.443	0.213	4.80293e-16
EC_3	Lifr	3.9223e-20	0.745283	0.424	0.192	5.47906e-16
EC_3	Mcam	4.82683e-20	0.721249	0.438	0.2	6.74259e-16
EC_3	Lhfp	5.43444e-20	0.721124	0.251	0.077	7.59137e-16
EC_3	Icam2	6.80128e-20	0.587534	0.814	0.615	9.5007e-16
EC_3	Ifitm3	9.83726e-20	0.508822	0.935	0.916	1.37417e-15
EC_3	Ankrd44	1.16181e-19	0.727588	0.289	0.101	1.62294e-15
EC_3	Arl2bp	2.00396e-19	0.74308	0.454	0.215	2.79933e-15
EC_3	Epb41	3.73052e-19	0.661409	0.432	0.2	5.21117e-15
EC_3	Pde4b	4.07131e-19	0.782894	0.33	0.13	5.68721e-15
EC_3	Tjp1	5.46421e-19	0.73981	0.665	0.444	7.63296e-15
EC_3	H2-Q4	5.93876e-19	0.691525	0.719	0.515	8.29585e-15
EC_3	Plekha2	6.09142e-19	0.649333	0.251	0.079	8.5091e-15
EC_3	Galnt18	1.25284e-18	0.63985	0.484	0.243	1.75009e-14
EC_3	Tnfsf10	1.2548e-18	0.754021	0.424	0.201	1.75283e-14
EC_3	Pam	1.80529e-18	0.701476	0.562	0.313	2.5218e-14
EC_3	Lxn	1.92257e-18	0.668106	0.303	0.117	2.68564e-14
EC_3	Pcdh17	2.04384e-18	0.640705	0.603	0.344	2.85505e-14
EC_3	Snrpb	2.57222e-18	0.730413	0.708	0.521	3.59313e-14
EC_3	Smad6	4.73246e-18	0.753432	0.422	0.197	6.61078e-14
EC_3	Daam1	5.03118e-18	0.725899	0.308	0.119	7.02805e-14
EC_3	mt-Atp6	6.209e-18	0.361085	0.986	0.978	8.67335e-14
EC_3	Arhgef12	1.92649e-17	0.682762	0.689	0.45	2.69112e-13
EC_3	Ghr	2.99682e-17	0.623088	0.314	0.127	4.18626e-13
EC_3	Trim35	3.47428e-17	0.483526	0.286	0.105	4.85322e-13
EC_3	Hmgn2	3.60572e-17	0.797508	0.381	0.18	5.03682e-13
EC_3	St5	3.63444e-17	0.505174	0.276	0.1	5.07695e-13
EC_3	Dnajc8	7.1812e-17	0.606687	0.565	0.327	1.00314e-12
EC_3	Kdsr	1.66504e-16	0.663275	0.3	0.122	2.3259e-12
EC_3	Trim8	2.15716e-16	0.593751	0.343	0.148	3.01334e-12
EC_3	Hey1	2.69055e-16	0.548842	0.378	0.164	3.75843e-12
EC_3	Epb41l2	3.12869e-16	0.623293	0.416	0.211	4.37046e-12
EC_3	Snhg1	4.03045e-16	0.824325	0.497	0.292	5.63013e-12
EC_3	Itpripl2	4.08962e-16	0.654053	0.416	0.212	5.71278e-12
EC_3	Rhoj	7.18182e-16	0.653518	0.543	0.318	1.00323e-11
EC_3	Myl12b	8.14036e-16	0.448904	0.903	0.829	1.13713e-11
EC_3	Tspan9	9.9807e-16	0.617442	0.427	0.222	1.3942e-11
EC_3	1110038F14Rik	1.11185e-15	0.618818	0.414	0.201	1.55315e-11
EC_3	Anp32a	1.47187e-15	0.471789	0.778	0.597	2.05606e-11
EC_3	Ift43	1.58823e-15	0.485032	0.265	0.099	2.2186e-11
EC_3	Cyyr1	1.91121e-15	0.543569	0.784	0.62	2.66977e-11
EC_3	Tmem243	2.16362e-15	0.56897	0.378	0.178	3.02236e-11
EC_3	Pmp22	2.92029e-15	0.25015	0.454	0.221	4.07935e-11
EC_3	H3f3a	2.99207e-15	0.454603	0.895	0.837	4.17963e-11
EC_3	Ifi47	3.99107e-15	0.613866	0.295	0.122	5.57512e-11
EC_3	Plscr1	5.08125e-15	0.69208	0.416	0.209	7.098e-11
EC_3	Ybx1	6.5476e-15	0.402814	0.957	0.911	9.14635e-11
EC_3	Creb3l2	1.05605e-14	0.526855	0.273	0.11	1.4752e-10
EC_3	Tmsb10	1.93127e-14	0.459959	0.897	0.814	2.69779e-10
EC_3	Gkap1	2.23355e-14	0.682076	0.319	0.147	3.12004e-10
EC_3	Rdx	3.10668e-14	0.652788	0.705	0.53	4.33972e-10
EC_3	Dpysl2	3.87155e-14	0.649294	0.622	0.432	5.40817e-10
EC_3	Nhlrc2	4.61262e-14	0.504716	0.286	0.115	6.44336e-10
EC_3	Guk1	4.9955e-14	0.62306	0.435	0.244	6.97821e-10
EC_3	Prxl2c	6.01385e-14	0.596118	0.43	0.237	8.40075e-10
EC_3	Vat1	1.54417e-13	0.543968	0.4	0.211	2.15706e-09
EC_3	Fundc2	1.56837e-13	0.648183	0.424	0.232	2.19086e-09
EC_3	Hmgb1	1.61375e-13	0.434246	0.862	0.757	2.25425e-09
EC_3	Txn1	1.76677e-13	0.585552	0.751	0.608	2.468e-09
EC_3	Ctnnd1	2.24952e-13	0.564604	0.551	0.338	3.14235e-09
EC_3	Anp32e	2.84498e-13	0.698068	0.332	0.165	3.97415e-09
EC_3	Hmbox1	3.2921e-13	0.436888	0.276	0.115	4.59874e-09
EC_3	Tmf1	4.25476e-13	0.549602	0.343	0.165	5.94347e-09
EC_3	Entpd1	8.12409e-13	0.494861	0.308	0.141	1.13485e-08
EC_3	Nfkbia	8.29269e-13	0.45859	0.841	0.769	1.15841e-08
EC_3	Lmo2	1.01707e-12	0.529845	0.414	0.226	1.42075e-08
EC_3	Smurf2	1.04775e-12	0.596757	0.365	0.189	1.46361e-08
EC_3	Ahr	1.94418e-12	0.516475	0.295	0.133	2.71583e-08
EC_3	Atp1b3	3.84202e-12	0.550028	0.422	0.238	5.36692e-08
EC_3	Ivns1abp	4.1569e-12	0.595478	0.27	0.122	5.80678e-08
EC_3	Ankrd13a	4.2295e-12	0.487303	0.311	0.147	5.90819e-08
EC_3	Prkce	4.67897e-12	0.462978	0.284	0.127	6.53606e-08
EC_3	Rtl8b	8.76878e-12	0.574827	0.505	0.305	1.22491e-07
EC_3	Atp8a1	1.00796e-11	0.394381	0.324	0.153	1.40801e-07
EC_3	Emp2	1.24195e-11	0.47496	0.432	0.247	1.73488e-07
EC_3	Acap2	1.25535e-11	0.46745	0.376	0.202	1.7536e-07
EC_3	Ugcg	1.50537e-11	0.528001	0.276	0.125	2.10285e-07
EC_3	Abracl	1.65922e-11	0.623398	0.435	0.257	2.31776e-07
EC_3	Arhgef3	1.70902e-11	0.494238	0.351	0.181	2.38733e-07
EC_3	Qsox1	1.80963e-11	0.557653	0.308	0.152	2.52788e-07
EC_3	Ppdpf	1.81341e-11	0.505427	0.376	0.207	2.53315e-07
EC_3	Cdh5	2.34176e-11	0.293476	0.911	0.835	3.2712e-07
EC_3	Tmtc2	3.89769e-11	0.486291	0.281	0.133	5.44468e-07
EC_3	Msrb3	4.10808e-11	0.529422	0.305	0.15	5.73858e-07
EC_3	Ptp4a2	4.68132e-11	0.559814	0.565	0.389	6.53934e-07
EC_3	Cracr2b	5.26487e-11	0.526181	0.592	0.413	7.3545e-07
EC_3	Jup	5.73184e-11	0.522351	0.741	0.56	8.00681e-07
EC_3	B2m	5.94596e-11	0.279133	0.922	0.891	8.30592e-07
EC_3	Inpp5k	5.9606e-11	0.506171	0.273	0.128	8.32637e-07
EC_3	Stx7	6.18666e-11	0.492691	0.37	0.206	8.64215e-07
EC_3	Sec62	6.59718e-11	0.491515	0.743	0.597	9.2156e-07
EC_3	Asap2	7.20059e-11	0.487944	0.324	0.168	1.00585e-06
EC_3	Il6st	1.03217e-10	0.474305	0.414	0.233	1.44183e-06
EC_3	Stard9	1.06818e-10	0.449399	0.268	0.123	1.49213e-06
EC_3	Oaz2	1.08398e-10	0.628039	0.389	0.226	1.51422e-06
EC_3	Rgs12	1.13071e-10	0.368668	0.3	0.142	1.5795e-06
EC_3	Cav2	1.24349e-10	0.42716	0.832	0.745	1.73703e-06
EC_3	Aplnr	1.28239e-10	0.376495	0.276	0.127	1.79137e-06
EC_3	Hyal2	2.29543e-10	0.466196	0.424	0.245	3.20649e-06
EC_3	Dennd3	2.82714e-10	0.553856	0.276	0.134	3.94923e-06
EC_3	Plec	2.88602e-10	0.471509	0.419	0.243	4.03149e-06
EC_3	Prkch	3.07868e-10	0.44346	0.432	0.255	4.3006e-06
EC_3	Tmco1	3.10436e-10	0.477622	0.568	0.38	4.33648e-06
EC_3	Mtus1	3.11928e-10	0.457228	0.378	0.216	4.35732e-06
EC_3	Emp1	4.31509e-10	0.400017	0.349	0.193	6.02774e-06
EC_3	Diaph1	4.41786e-10	0.297708	0.259	0.121	6.17131e-06
EC_3	Irf2bp2	4.82052e-10	0.457575	0.403	0.234	6.73378e-06
EC_3	Clk1	4.82662e-10	0.587573	0.684	0.543	6.74231e-06
EC_3	Xbp1	4.98978e-10	0.526751	0.446	0.278	6.97023e-06
EC_3	Clic4	6.09851e-10	0.46371	0.724	0.58	8.519e-06
EC_3	Ece1	6.18824e-10	0.574144	0.668	0.518	8.64435e-06
EC_3	Ralb	6.98284e-10	0.560751	0.338	0.187	9.75433e-06
EC_3	Ifitm2	7.54028e-10	0.340644	0.916	0.847	1.0533e-05
EC_3	Arhgef7	9.17233e-10	0.320185	0.351	0.189	1.28128e-05
EC_3	Rnf187	9.2878e-10	0.499881	0.481	0.314	1.29741e-05
EC_3	Ccdc50	1.02307e-09	0.438177	0.343	0.186	1.42913e-05
EC_3	Mrpl58	1.48193e-09	0.459923	0.289	0.151	2.07011e-05
EC_3	Cpd	1.79097e-09	0.581001	0.478	0.312	2.50181e-05
EC_3	Rnf7	1.84444e-09	0.535205	0.527	0.362	2.57649e-05
EC_3	Tmem258	2.05057e-09	0.473281	0.432	0.262	2.86445e-05
EC_3	Plaur	2.20825e-09	0.33406	0.308	0.16	3.08471e-05
EC_3	Ccdc28b	2.34761e-09	0.346307	0.303	0.154	3.27938e-05
EC_3	H2-T23	2.71121e-09	0.522771	0.697	0.547	3.78729e-05
EC_3	Gnaq	3.89805e-09	0.471431	0.373	0.224	5.44518e-05
EC_3	Ubb	4.38209e-09	0.282446	0.968	0.972	6.12134e-05
EC_3	Myef2	4.95379e-09	0.438682	0.257	0.131	6.91995e-05
EC_3	1810058I24Rik	5.0671e-09	0.613584	0.411	0.26	7.07823e-05
EC_3	Pomp	5.3335e-09	0.468866	0.659	0.503	7.45036e-05
EC_3	Tmbim4	5.59133e-09	0.405202	0.451	0.282	7.81053e-05
EC_3	Pcnx	6.19532e-09	0.463977	0.292	0.156	8.65424e-05
EC_3	Tspo	6.4689e-09	0.45988	0.678	0.523	9.0364e-05
EC_3	Zmiz1	7.08684e-09	0.513314	0.359	0.213	9.8996e-05
EC_3	Zcrb1	7.34749e-09	0.6103	0.514	0.353	0.000102637
EC_3	Mcee	7.65531e-09	0.431132	0.289	0.158	0.000106937
EC_3	Sav1	7.71137e-09	0.392041	0.295	0.157	0.00010772
EC_3	Jcad	8.41346e-09	0.361314	0.546	0.374	0.000117528
EC_3	Mapk3	1.59663e-08	0.344161	0.651	0.484	0.000223034
EC_3	Ppia	1.62666e-08	0.258427	0.965	0.937	0.000227229
EC_3	Ubald2	1.80427e-08	0.434961	0.505	0.34	0.000252039
EC_3	Dguok	2.2132e-08	0.385991	0.303	0.169	0.000309161
EC_3	Zfhx3	2.44531e-08	0.403575	0.254	0.131	0.000341586
EC_3	Fxyd5	2.69018e-08	0.365441	0.408	0.244	0.000375792
EC_3	Npr1	2.76754e-08	0.518564	0.351	0.21	0.000386598
EC_3	Stx3	2.99513e-08	0.406792	0.303	0.171	0.00041839
EC_3	Gimap5	3.08177e-08	0.372501	0.305	0.17	0.000430493
EC_3	Srsf6	3.51522e-08	0.448154	0.322	0.186	0.000491041
EC_3	Vamp8	3.56969e-08	0.497012	0.446	0.293	0.000498649
EC_3	Sat1	3.61826e-08	0.469949	0.646	0.487	0.000505435
EC_3	Gna13	3.86808e-08	0.471365	0.33	0.194	0.000540332
EC_3	Ly6a	4.29117e-08	0.349531	0.943	0.856	0.000599434
EC_3	Grb2	4.4273e-08	0.423399	0.33	0.189	0.000618449
EC_3	Mxra7	4.79346e-08	0.305914	0.373	0.22	0.000669598
EC_3	Crip2	4.99601e-08	0.338173	0.878	0.813	0.000697893
EC_3	Cers4	6.25699e-08	0.309821	0.308	0.173	0.000874039
EC_3	Hdac7	6.55141e-08	0.440776	0.438	0.282	0.000915166
EC_3	Prex2	6.58726e-08	0.392286	0.484	0.33	0.000920175
EC_3	Rapgef5	7.14365e-08	0.494961	0.573	0.434	0.000997897
EC_3	Kat6a	7.82041e-08	0.432881	0.335	0.199	0.00109243
EC_3	Elovl5	8.56317e-08	0.395624	0.343	0.207	0.00119619
EC_3	Vps36	8.71873e-08	0.398832	0.319	0.184	0.00121792
EC_3	Morf4l1	9.03771e-08	0.411268	0.781	0.671	0.00126248
EC_3	Kctd10	1.06438e-07	0.372166	0.376	0.231	0.00148683
EC_3	Pcp4l1	1.12728e-07	0.287208	0.259	0.135	0.00157469
EC_3	Fbxo11	1.20739e-07	0.315179	0.259	0.14	0.00168661
EC_3	Pecam1	1.27903e-07	0.284604	0.849	0.786	0.00178668
EC_3	Cyb5a	1.36734e-07	0.381394	0.643	0.538	0.00191003
EC_3	Dad1	1.39678e-07	0.394467	0.627	0.461	0.00195116
EC_3	Ctla2b	1.56438e-07	0.498359	0.397	0.261	0.00218528
EC_3	Zbtb4	1.68336e-07	0.340026	0.295	0.168	0.00235149
EC_3	Cflar	1.75457e-07	0.559263	0.462	0.319	0.00245095
EC_3	Erg	1.77322e-07	0.364626	0.365	0.221	0.00247702
EC_3	Tgfb1i1	1.78729e-07	0.405413	0.362	0.217	0.00249667
EC_3	Snrpe	1.95789e-07	0.399218	0.565	0.412	0.00273498
EC_3	Crim1	2.07269e-07	0.342809	0.573	0.413	0.00289533
EC_3	Cbx3	2.08966e-07	0.426379	0.611	0.476	0.00291905
EC_3	Tmed4	2.12686e-07	0.428876	0.305	0.178	0.00297101
EC_3	Trim37	2.22997e-07	0.296014	0.322	0.187	0.00311505
EC_3	Naa20	2.39113e-07	0.403689	0.381	0.236	0.00334017
EC_3	Snhg8	2.41451e-07	0.379209	0.532	0.392	0.00337283
EC_3	Nop10	2.46686e-07	0.336979	0.414	0.272	0.00344595
EC_3	Txlna	2.693e-07	0.433977	0.259	0.145	0.00376185
EC_3	mt-Nd3	2.78468e-07	0.329023	0.714	0.58	0.00388993
EC_3	Dock9	2.81229e-07	0.403591	0.468	0.316	0.00392849
EC_3	4931406P16Rik	3.41532e-07	0.340308	0.681	0.534	0.00477086
EC_3	Oaz1	3.44834e-07	0.32534	0.854	0.78	0.00481698
EC_3	Btg3	3.73198e-07	0.383449	0.408	0.265	0.0052132
EC_3	Elovl1	4.21633e-07	0.371442	0.324	0.19	0.00588979
EC_3	Arl4a	4.54332e-07	0.299647	0.422	0.272	0.00634656
EC_3	Flot1	4.58986e-07	0.269524	0.254	0.139	0.00641157
EC_3	Iqgap1	4.82533e-07	0.401397	0.451	0.313	0.0067405
EC_3	Rbm3	4.9158e-07	0.411123	0.638	0.494	0.00686688
EC_3	Atpif1	5.37634e-07	0.325613	0.53	0.374	0.00751022
EC_3	Zfp608	6.23474e-07	0.323419	0.265	0.147	0.00870931
EC_3	Cdc42ep1	6.75118e-07	0.348238	0.346	0.209	0.00943072
EC_3	Cbfa2t3	6.91928e-07	0.383432	0.427	0.288	0.00966554
EC_3	Carhsp1	7.19959e-07	0.408053	0.357	0.232	0.0100571
EC_3	Col4a3bp	9.45018e-07	0.288833	0.278	0.159	0.013201
EC_3	Amotl1	9.46349e-07	0.44763	0.384	0.254	0.0132195
EC_3	Mrpl52	9.49874e-07	0.338308	0.516	0.359	0.0132688
EC_3	Ramac	1.22152e-06	0.294127	0.341	0.212	0.0170634
EC_3	1810037I17Rik	1.2283e-06	0.391065	0.676	0.53	0.0171581
EC_3	Ppp1ca	1.26097e-06	0.453529	0.605	0.478	0.0176145
EC_3	Tmpo	1.28603e-06	0.394106	0.324	0.199	0.0179646
EC_3	Gpr146	1.40923e-06	0.294362	0.254	0.141	0.0196855
EC_3	Myo6	1.68918e-06	0.402544	0.354	0.229	0.0235962
EC_3	Shisa5	1.85762e-06	0.360663	0.514	0.362	0.0259491
EC_3	Parvb	2.11064e-06	0.345958	0.3	0.185	0.0294835
EC_3	Sptssa	2.17105e-06	0.339345	0.427	0.285	0.0303274
EC_3	Rac1	2.18882e-06	0.399164	0.705	0.577	0.0305756
EC_3	Smagp	2.3764e-06	0.437139	0.508	0.37	0.0331959
EC_3	Mrtfb	2.45942e-06	0.337623	0.273	0.162	0.0343556
EC_3	Leprot	2.85387e-06	0.285934	0.4	0.267	0.0398657
EC_3	Erbin	2.94476e-06	0.273619	0.351	0.229	0.0411354
EC_3	Acadl	3.01644e-06	0.318109	0.4	0.269	0.0421367
EC_3	Smdt1	3.19889e-06	0.363028	0.638	0.5	0.0446853
EC_3	Kif2a	3.33746e-06	0.332134	0.259	0.156	0.046621
EC_3	Rasal2	3.52094e-06	0.267159	0.37	0.237	0.049184
EC_3	Psmb9	4.09463e-06	0.45287	0.497	0.354	0.0571978
EC_3	Cyb5r3	4.09578e-06	0.299196	0.57	0.421	0.0572139
EC_3	Kdelr2	4.33684e-06	0.320266	0.427	0.289	0.0605813
EC_3	0610010K14Rik	4.37331e-06	0.41574	0.378	0.252	0.0610907
EC_3	Jak1	4.45521e-06	0.364205	0.47	0.338	0.0622348
EC_3	Git2	4.59077e-06	0.293384	0.376	0.244	0.0641284
EC_3	Adgrl4	4.71858e-06	0.33177	0.741	0.674	0.0659138
EC_3	Pitpnm2	4.75349e-06	0.310497	0.251	0.147	0.0664014
EC_3	Fnbp1l	5.1003e-06	0.261802	0.524	0.379	0.0712462
EC_3	Mocs2	5.14309e-06	0.420425	0.276	0.171	0.0718439
EC_3	Riok3	5.57652e-06	0.325234	0.289	0.178	0.0778985
EC_3	Pon2	5.61128e-06	0.308973	0.322	0.201	0.0783839
EC_3	Srsf5	5.97133e-06	0.289524	0.643	0.53	0.0834135
EC_3	Macf1	6.11053e-06	0.287047	0.651	0.522	0.085358
EC_3	Cdc26	6.45499e-06	0.347413	0.305	0.195	0.0901698
EC_3	Gnai2	6.53364e-06	0.320675	0.889	0.817	0.0912684
EC_3	Pan3	6.80901e-06	0.305822	0.278	0.172	0.0951151
EC_3	Nfic	6.81504e-06	0.329219	0.349	0.226	0.0951993
EC_3	Btbd7	6.95939e-06	0.390927	0.416	0.298	0.0972157
EC_3	Arap3	7.13684e-06	0.297729	0.519	0.373	0.0996945
EC_3	Bvht	7.77945e-06	0.393177	0.519	0.384	0.108671
EC_3	Tlnrd1	7.96166e-06	0.32383	0.254	0.151	0.111216
EC_3	Rsrp1	8.3541e-06	0.518497	0.678	0.623	0.116698
EC_3	Hnrnph2	8.43437e-06	0.32689	0.27	0.165	0.11782
EC_3	Rhoa	8.6448e-06	0.263332	0.873	0.784	0.120759
EC_3	Klf3	8.65974e-06	0.345053	0.457	0.322	0.120968
EC_3	H2-T22	8.9925e-06	0.334773	0.386	0.262	0.125616
EC_3	Ski	9.47996e-06	0.357217	0.341	0.225	0.132426
EC_3	Smad7	9.92216e-06	0.338619	0.459	0.329	0.138603
EC_3	Vezf1	1.016e-05	0.361614	0.314	0.205	0.141925
EC_3	Nfib	1.04739e-05	0.281243	0.759	0.65	0.146309
EC_3	Top1	1.07774e-05	0.345811	0.554	0.424	0.150549
EC_3	She	1.22805e-05	0.284294	0.308	0.196	0.171547
EC_3	Gstp1	1.28261e-05	0.439439	0.281	0.18	0.179168
EC_3	Calm3	1.37962e-05	0.293104	0.389	0.263	0.19272
EC_3	Eid1	1.45428e-05	0.281953	0.319	0.202	0.203148
EC_3	Tubb5	1.4814e-05	0.406451	0.711	0.591	0.206937
EC_3	Psmb10	1.48743e-05	0.328847	0.535	0.408	0.207779
EC_3	Cdk4	1.53378e-05	0.420541	0.324	0.219	0.214254
EC_3	Ubl3	1.54273e-05	0.38587	0.405	0.284	0.215503
EC_3	Tra2b	1.55981e-05	0.278792	0.457	0.324	0.21789
EC_3	Ecscr	1.6421e-05	0.283676	0.657	0.513	0.229385
EC_3	Hp1bp3	1.65835e-05	0.276769	0.403	0.273	0.231654
EC_3	H2afz	1.70488e-05	0.534708	0.641	0.544	0.238155
EC_3	Gimap1	1.74386e-05	0.400641	0.47	0.348	0.2436
EC_3	Msn	1.88274e-05	0.33019	0.692	0.605	0.263001
EC_3	Gnb1	1.90085e-05	0.264373	0.762	0.652	0.265529
EC_3	Cox8a	2.06672e-05	0.253824	0.827	0.735	0.2887
EC_3	Dhrs7	2.17195e-05	0.305459	0.351	0.239	0.3034
EC_3	Add1	2.36719e-05	0.311573	0.281	0.183	0.330672
EC_3	Llph	2.44864e-05	0.30379	0.322	0.211	0.342051
EC_3	Sbds	2.46551e-05	0.37706	0.505	0.39	0.344408
EC_3	Ets2	2.67069e-05	0.27542	0.505	0.376	0.373069
EC_3	Eea1	2.68648e-05	0.323913	0.303	0.195	0.375274
EC_3	Kras	2.78498e-05	0.311705	0.465	0.339	0.389033
EC_3	Csnk1a1	2.98875e-05	0.370528	0.67	0.553	0.417499
EC_3	Pdrg1	3.17567e-05	0.340193	0.281	0.183	0.44361
EC_3	Cwc15	3.2759e-05	0.369243	0.441	0.321	0.457611
EC_3	Thra	3.33721e-05	0.284237	0.354	0.241	0.466174
EC_3	N4bp3	3.51375e-05	0.40247	0.278	0.179	0.490835
EC_3	Eif1b	3.6879e-05	0.322284	0.378	0.266	0.515163
EC_3	Eif4g2	4.16253e-05	0.284842	0.722	0.6	0.581463
EC_3	Phactr2	4.1955e-05	0.348847	0.365	0.249	0.58607
EC_3	Zeb1	4.72906e-05	0.311505	0.354	0.243	0.660602
EC_3	Gsk3b	5.10553e-05	0.297104	0.457	0.338	0.713191
EC_3	Tmem234	5.2391e-05	0.407655	0.462	0.336	0.73185
EC_3	Nol7	5.60224e-05	0.440135	0.481	0.373	0.782576
EC_3	Ccnl1	5.95574e-05	0.297265	0.462	0.354	0.831957
EC_3	Sash1	5.99273e-05	0.346092	0.43	0.314	0.837125
EC_3	Sf3b6	6.16254e-05	0.432426	0.365	0.266	0.860845
EC_3	Clic1	6.33073e-05	0.300895	0.743	0.691	0.884339
EC_3	Asap1	6.63188e-05	0.356718	0.324	0.222	0.926407
EC_3	Ttc28	6.64408e-05	0.252141	0.297	0.197	0.928112
EC_3	Hmgn1	6.686e-05	0.295036	0.408	0.29	0.933967
EC_3	Sppl3	7.35427e-05	0.350818	0.259	0.166	1
EC_3	Prrc2a	7.85431e-05	0.285416	0.3	0.199	1
EC_3	Fzd4	8.03095e-05	0.296323	0.486	0.372	1
EC_3	Ube2h	8.32562e-05	0.284256	0.292	0.192	1
EC_3	Nucks1	8.64323e-05	0.36553	0.327	0.225	1
EC_3	Rbbp6	0.000112917	0.262488	0.335	0.237	1
EC_3	Dgkh	0.00012228	0.301229	0.286	0.19	1
EC_3	Ccdc82	0.000133621	0.363866	0.262	0.174	1
EC_3	Plekho1	0.000135619	0.298512	0.308	0.207	1
EC_3	2021-09-07	0.000136315	0.321585	0.622	0.521	1
EC_3	Mrps14	0.000159475	0.295713	0.386	0.28	1
EC_3	Rpn1	0.000164343	0.300422	0.268	0.177	1
EC_3	Crebrf	0.000194736	0.341908	0.284	0.196	1
EC_3	Bag1	0.000210009	0.289495	0.4	0.287	1
EC_3	Idnk	0.000215488	0.279389	0.276	0.186	1
EC_3	Rab1a	0.000238647	0.2703	0.376	0.27	1
EC_3	Ube2i	0.000292087	0.47883	0.419	0.328	1
EC_3	Akr1a1	0.000303923	0.377881	0.597	0.488	1
EC_3	Lamtor2	0.000309565	0.404084	0.395	0.298	1
EC_3	Hip1	0.000309983	0.276826	0.295	0.202	1
EC_3	Sypl	0.000316486	0.286708	0.516	0.411	1
EC_3	Tmbim6	0.000328379	0.260418	0.724	0.612	1
EC_3	Igf1r	0.000331049	0.286892	0.268	0.183	1
EC_3	Ctnna1	0.000343811	0.286477	0.684	0.57	1
EC_3	Dazap2	0.000351487	0.252327	0.424	0.318	1
EC_3	Tma7	0.000376798	0.331434	0.508	0.386	1
EC_3	Tagln2	0.000403161	0.32547	0.727	0.637	1
EC_3	Fermt2	0.000411183	0.25476	0.662	0.555	1
EC_3	Sub1	0.000436131	0.354942	0.559	0.449	1
EC_3	Plscr3	0.000437356	0.355998	0.327	0.239	1
EC_3	Rtf1	0.000458629	0.269331	0.341	0.243	1
EC_3	Ubxn1	0.000492696	0.347523	0.492	0.389	1
EC_3	Hpcal1	0.000513308	0.271519	0.435	0.334	1
EC_3	Tsen34	0.000520621	0.306474	0.297	0.203	1
EC_3	Rbpms	0.000534201	0.255437	0.538	0.435	1
EC_3	Mrps16	0.000546071	0.259176	0.257	0.174	1
EC_3	Vdac3	0.000555631	0.310165	0.422	0.327	1
EC_3	Fam117b	0.000572094	0.258545	0.297	0.208	1
EC_3	Mrps33	0.000574502	0.349116	0.373	0.274	1
EC_3	Tle4	0.000595807	0.271475	0.4	0.3	1
EC_3	U2af1	0.000601649	0.318676	0.438	0.334	1
EC_3	Sorbs3	0.000632045	0.302247	0.281	0.195	1
EC_3	Twf2	0.000646387	0.270189	0.251	0.172	1
EC_3	Mospd2	0.000652757	0.289362	0.278	0.195	1
EC_3	Cttnbp2nl	0.000675649	0.290134	0.332	0.237	1
EC_3	Ywhab	0.00073916	0.266645	0.608	0.494	1
EC_3	Tsn	0.000889278	0.261569	0.284	0.197	1
EC_3	Arf1	0.000899266	0.261788	0.695	0.596	1
EC_3	Metap2	0.00091526	0.260134	0.408	0.313	1
EC_3	Spcs1	0.00099016	0.292675	0.489	0.387	1
EC_3	Tmem205	0.0010645	0.283449	0.259	0.185	1
EC_3	Stard8	0.00106751	0.275859	0.259	0.177	1
EC_3	Pcnp	0.00113456	0.271381	0.403	0.309	1
EC_3	Ehd1	0.00129208	0.253694	0.57	0.47	1
EC_3	Card19	0.00131544	0.263508	0.335	0.248	1
EC_3	Hipk1	0.0014136	0.284192	0.357	0.267	1
EC_3	Tmem256	0.00195475	0.267066	0.546	0.452	1
EC_3	Psma2	0.00195673	0.260417	0.543	0.44	1
EC_3	Vapa	0.00218739	0.326076	0.457	0.358	1
EC_3	Fis1	0.00254396	0.336538	0.605	0.507	1
EC_3	Taldo1	0.00255261	0.34691	0.416	0.332	1
EC_3	Ifnar2	0.00265791	0.311384	0.392	0.307	1
EC_3	Vdac2	0.00310443	0.308502	0.516	0.42	1
EC_3	Dram2	0.0040646	0.331782	0.316	0.243	1
EC_3	Arid4b	0.00484781	0.280084	0.265	0.193	1
EC_3	Luc7l2	0.00486671	0.3984	0.495	0.404	1
EC_3	Ube2s	0.00502378	0.396857	0.516	0.432	1
EC_3	Atp6v1e1	0.00578188	0.259918	0.408	0.325	1
EC_3	Imp3	0.00584729	0.263284	0.33	0.259	1
EC_3	H2afy	0.00605231	0.269729	0.289	0.216	1
EC_3	Dgkz	0.00615522	0.295105	0.27	0.201	1
EC_3	H2afj	0.00741126	0.361632	0.319	0.254	1
EC_3	Psmd13	0.00745435	0.304729	0.254	0.192	1
EC_3	Dnajc7	0.00773532	0.351888	0.278	0.211	1
EC_4	Tnni3	1.80421e-173	3.68708	0.924	0.095	2.5203e-169
EC_4	Tnnt2	1.01751e-160	3.5352	0.891	0.098	1.42136e-156
EC_4	Fabp3	1.56373e-156	3.54036	0.88	0.098	2.18438e-152
EC_4	Myl2	2.98319e-156	3.76561	0.957	0.14	4.16722e-152
EC_4	Cox6a2	1.26942e-155	3.1472	0.772	0.058	1.77325e-151
EC_4	Mb	1.97693e-151	3.61311	0.875	0.103	2.76157e-147
EC_4	Pln	2.66013e-141	2.86937	0.712	0.052	3.71594e-137
EC_4	Myl3	4.25567e-135	3.495	0.81	0.097	5.94475e-131
EC_4	Tnnc1	2.06815e-134	2.93003	0.69	0.053	2.889e-130
EC_4	Actc1	1.14703e-130	2.93854	0.723	0.067	1.60228e-126
EC_4	Cox7a1	3.85962e-118	2.55885	0.576	0.036	5.3915e-114
EC_4	Ckm	1.44985e-110	2.56755	0.543	0.034	2.02529e-106
EC_4	Myh6	4.96816e-101	2.14329	0.516	0.035	6.94002e-97
EC_4	Cryab	4.49601e-95	2.35135	0.658	0.089	6.28048e-91
EC_4	Tpm1	4.07644e-93	3.08861	0.967	0.397	5.69437e-89
EC_4	Csrp3	7.13561e-92	1.82631	0.413	0.018	9.96773e-88
EC_4	Myoz2	8.72934e-84	1.9078	0.446	0.032	1.2194e-79
EC_4	Cox8b	6.26281e-82	1.99713	0.462	0.037	8.74852e-78
EC_4	Tcap	2.11541e-80	1.68446	0.408	0.025	2.95502e-76
EC_4	Ckmt2	3.40294e-78	1.73781	0.332	0.012	4.75356e-74
EC_4	Chchd10	2.82301e-72	1.87202	0.418	0.036	3.94346e-68
EC_4	Ttn	1.01475e-69	2.1642	0.484	0.058	1.41751e-65
EC_4	Slc25a4	1.84265e-68	2.25173	0.967	0.52	2.574e-64
EC_4	Des	2.17596e-68	1.42576	0.348	0.021	3.0396e-64
EC_4	Eno3	6.17948e-67	1.66883	0.348	0.023	8.63211e-63
EC_4	Fhl2	3.90667e-57	1.34708	0.299	0.019	5.45723e-53
EC_4	Ldhb	5.56432e-51	1.5518	0.429	0.067	7.7728e-47
EC_4	Mt1	2.31715e-45	1.63156	0.413	0.069	3.23683e-41
EC_4	Atp5g1	1.41567e-40	1.73684	0.81	0.429	1.97754e-36
EC_4	Pdk4	2.96374e-32	1.13221	0.261	0.036	4.14005e-28
EC_4	Ech1	5.04653e-29	1.34494	0.761	0.426	7.0495e-25
EC_4	Fabp4	1.3449e-25	0.864047	0.989	0.814	1.87869e-21
EC_4	Uqcrfs1	4.68566e-24	1.3492	0.576	0.249	6.5454e-20
EC_4	Atp5e	6.96381e-24	1.05372	0.897	0.717	9.72774e-20
EC_4	Atp5k	2.39326e-23	1.18366	0.804	0.517	3.34315e-19
EC_4	Uqcrq	9.80437e-23	1.36987	0.777	0.517	1.36957e-18
EC_4	Atp2a2	1.1612e-22	1.52414	0.511	0.212	1.62208e-18
EC_4	Cycs	3.19634e-22	1.22085	0.723	0.428	4.46497e-18
EC_4	Cox6c	6.23126e-21	0.99199	0.924	0.771	8.70445e-17
EC_4	Atp5j	3.27341e-20	0.887409	0.908	0.78	4.57263e-16
EC_4	Rps2	5.73617e-20	0.676699	0.962	0.876	8.01286e-16
EC_4	Timp4	1.32254e-19	0.854698	0.685	0.348	1.84746e-15
EC_4	S100a1	2.64951e-19	1.06264	0.717	0.423	3.7011e-15
EC_4	Ndufa4	8.29985e-19	0.811593	0.902	0.71	1.15941e-14
EC_4	Cox5a	1.85237e-18	1.12888	0.766	0.516	2.58757e-14
EC_4	Slc25a3	3.33466e-18	0.977483	0.832	0.589	4.65819e-14
EC_4	Atp5md	4.43929e-18	1.20014	0.755	0.533	6.20125e-14
EC_4	Atp5o	4.53903e-18	1.17743	0.636	0.364	6.34058e-14
EC_4	Gapdh	4.567e-18	0.885352	0.842	0.658	6.37965e-14
EC_4	Atp5j2	7.03502e-18	0.932089	0.87	0.683	9.82722e-14
EC_4	Mdh1	1.70425e-17	1.14434	0.467	0.203	2.38067e-13
EC_4	Lpl	1.23174e-16	0.67836	0.848	0.589	1.72062e-12
EC_4	Atp5l	1.6401e-16	0.970712	0.87	0.669	2.29106e-12
EC_4	Atp5c1	3.24453e-16	1.07761	0.728	0.502	4.53228e-12
EC_4	Ndufa5	3.58927e-16	1.02574	0.69	0.429	5.01386e-12
EC_4	Cox5b	4.31192e-16	1.09407	0.799	0.616	6.02332e-12
EC_4	Rgcc	5.15817e-16	0.750664	0.859	0.579	7.20545e-12
EC_4	Aqp7	8.41766e-16	0.642448	0.636	0.31	1.17586e-11
EC_4	Uqcr11	1.91696e-15	1.09316	0.788	0.629	2.6778e-11
EC_4	Atp5a1	2.04099e-15	1.04881	0.723	0.466	2.85106e-11
EC_4	Ndufb8	2.22009e-15	0.96785	0.69	0.432	3.10124e-11
EC_4	Tpt1	3.11851e-15	0.386606	0.989	0.977	4.35624e-11
EC_4	Ndufb1-ps	4.21722e-15	0.817119	0.799	0.57	5.89103e-11
EC_4	Cox4i1	6.41801e-15	0.884596	0.853	0.685	8.96532e-11
EC_4	Aldoa	1.17705e-14	1.00848	0.81	0.619	1.64422e-10
EC_4	Idh2	2.23735e-14	0.942502	0.413	0.18	3.12536e-10
EC_4	Ndufs6	3.26501e-14	1.06004	0.571	0.325	4.5609e-10
EC_4	Sdhb	3.98338e-14	1.26177	0.603	0.359	5.56439e-10
EC_4	Rflnb	4.44173e-14	0.808461	0.603	0.313	6.20466e-10
EC_4	Arhgap18	1.06387e-13	0.590122	0.462	0.199	1.48612e-09
EC_4	Hspa8	1.11818e-13	0.461501	0.962	0.909	1.56199e-09
EC_4	Mpc1	1.57449e-13	1.06204	0.457	0.232	2.19941e-09
EC_4	Ndufa3	1.73102e-13	0.886819	0.707	0.47	2.41806e-09
EC_4	Cyc1	1.91568e-13	0.920266	0.495	0.248	2.67601e-09
EC_4	Tmsb4x	2.41889e-13	0.360866	0.989	0.996	3.37894e-09
EC_4	Hadhb	2.44649e-13	0.756623	0.457	0.215	3.41751e-09
EC_4	Idh3b	4.6472e-13	0.864077	0.418	0.189	6.49168e-09
EC_4	Atp5f1	4.84957e-13	0.952963	0.674	0.457	6.77437e-09
EC_4	Cox7c	7.76533e-13	0.841591	0.913	0.769	1.08474e-08
EC_4	Etfb	1.01087e-12	1.02975	0.543	0.324	1.41208e-08
EC_4	Fth1	1.31075e-12	0.367752	0.989	0.936	1.83099e-08
EC_4	Acadm	2.99923e-12	0.952292	0.315	0.124	4.18963e-08
EC_4	Fabp5	3.38581e-12	0.38608	0.848	0.525	4.72964e-08
EC_4	Atp5b	4.05062e-12	0.848774	0.804	0.581	5.65831e-08
EC_4	Cox7b	5.28765e-12	1.06892	0.565	0.353	7.38632e-08
EC_4	Cd300lg	5.8793e-12	0.544007	0.799	0.53	8.21279e-08
EC_4	Rbp7	9.09581e-12	0.626714	0.701	0.419	1.27059e-07
EC_4	Abcb1b	2.07196e-11	0.507719	0.266	0.094	2.89431e-07
EC_4	C1qtnf9	2.28214e-11	0.631512	0.641	0.361	3.18793e-07
EC_4	Ndufc1	3.61607e-11	0.931338	0.609	0.398	5.05129e-07
EC_4	Acaa2	5.31563e-11	0.906838	0.408	0.207	7.42541e-07
EC_4	Ndufab1	6.77349e-11	1.02575	0.543	0.333	9.46189e-07
EC_4	Ctnnbip1	8.90801e-11	0.525304	0.582	0.325	1.24436e-06
EC_4	Cox6b1	8.99107e-11	0.794381	0.799	0.654	1.25596e-06
EC_4	Hspb1	9.39921e-11	0.508427	0.859	0.738	1.31298e-06
EC_4	Atp5h	1.11308e-10	0.797766	0.859	0.698	1.55486e-06
EC_4	Mdh2	1.31837e-10	0.772564	0.598	0.381	1.84163e-06
EC_4	Vdac1	1.32529e-10	0.989966	0.451	0.245	1.8513e-06
EC_4	Uqcr10	1.69528e-10	0.811737	0.717	0.514	2.36814e-06
EC_4	Gpx4	4.24144e-10	0.657027	0.848	0.68	5.92486e-06
EC_4	Uqcrb	4.66364e-10	0.702519	0.832	0.661	6.51464e-06
EC_4	Atp5mpl	5.53677e-10	0.963324	0.614	0.421	7.73431e-06
EC_4	Atp5g3	8.87918e-10	1.03249	0.609	0.425	1.24033e-05
EC_4	Ablim3	1.28312e-09	0.492859	0.429	0.213	1.79239e-05
EC_4	Ndufv3	1.65645e-09	0.932941	0.543	0.354	2.31389e-05
EC_4	Ndufv2	1.78419e-09	0.824011	0.484	0.297	2.49233e-05
EC_4	Pparg	1.89485e-09	0.45291	0.353	0.157	2.64691e-05
EC_4	mt-Nd1	1.98225e-09	0.624942	0.946	0.861	2.76901e-05
EC_4	Nme2	2.02739e-09	0.635485	0.783	0.628	2.83207e-05
EC_4	Chpt1	2.49667e-09	0.766128	0.277	0.118	3.4876e-05
EC_4	Depp1	2.61553e-09	0.547316	0.658	0.405	3.65364e-05
EC_4	Gm12002	2.84114e-09	0.530983	0.342	0.152	3.96879e-05
EC_4	Slc28a2	3.2064e-09	0.411619	0.429	0.206	4.47901e-05
EC_4	Cd81	3.59392e-09	0.448501	0.848	0.67	5.02034e-05
EC_4	Mgll	6.378e-09	0.42984	0.832	0.647	8.90943e-05
EC_4	Sparc	8.08906e-09	0.450489	0.864	0.755	0.000112996
EC_4	Suclg1	8.44051e-09	0.759478	0.326	0.157	0.000117906
EC_4	Ndufb10	9.2175e-09	0.743021	0.63	0.424	0.000128759
EC_4	Ndufs5	9.28525e-09	0.66836	0.685	0.491	0.000129706
EC_4	Atp5d	1.16108e-08	0.628074	0.685	0.507	0.000162191
EC_4	Ndufb9	1.20605e-08	0.906233	0.663	0.493	0.000168474
EC_4	Map1lc3a	1.4788e-08	0.794911	0.554	0.362	0.000206573
EC_4	Ndufb2	2.39684e-08	0.797547	0.5	0.305	0.000334814
EC_4	Rpl36	4.36501e-08	0.345609	0.978	0.924	0.000609749
EC_4	Eci1	5.48599e-08	0.589179	0.261	0.117	0.000766338
EC_4	AW112010	6.20055e-08	0.420215	0.707	0.491	0.000866154
EC_4	mt-Co1	6.21254e-08	0.454445	0.973	0.962	0.00086783
EC_4	Bola3	6.78214e-08	0.69651	0.391	0.216	0.000947397
EC_4	Rpl9	9.68772e-08	0.253424	0.967	0.948	0.00135328
EC_4	Cxcl12	2.1678e-07	0.418929	0.821	0.654	0.0030282
EC_4	Btnl9	2.20886e-07	0.351265	0.592	0.364	0.00308556
EC_4	Cisd1	2.79266e-07	0.540917	0.266	0.129	0.00390107
EC_4	Gnas	3.10768e-07	0.337191	0.913	0.874	0.00434112
EC_4	Pkp4	3.55156e-07	0.530364	0.495	0.305	0.00496117
EC_4	Pde2a	3.58361e-07	0.335425	0.386	0.199	0.00500595
EC_4	Uba52	3.93718e-07	0.297952	0.94	0.905	0.00549985
EC_4	Tcf15	4.4235e-07	0.341313	0.598	0.359	0.00617918
EC_4	Cdkn1c	4.60183e-07	0.560595	0.467	0.296	0.00642829
EC_4	Mrpl42	5.82889e-07	0.735763	0.337	0.187	0.00814238
EC_4	Ndufa12	6.19151e-07	0.663389	0.418	0.257	0.00864892
EC_4	Dynll2	6.90723e-07	0.706492	0.277	0.141	0.00964871
EC_4	Art3	8.45186e-07	0.291878	0.283	0.134	0.0118064
EC_4	Uqcrc2	9.65199e-07	0.694377	0.397	0.245	0.0134829
EC_4	Sparcl1	1.12959e-06	0.314676	0.783	0.576	0.0157793
EC_4	Chchd3	1.21255e-06	0.638502	0.283	0.147	0.0169381
EC_4	Ldha	1.27144e-06	0.490856	0.658	0.505	0.0177607
EC_4	Sod2	1.39467e-06	0.700433	0.38	0.225	0.0194822
EC_4	Kcna5	1.41386e-06	0.347773	0.342	0.174	0.0197502
EC_4	Slc26a10	1.46253e-06	0.432106	0.397	0.222	0.02043
EC_4	Sgk1	1.50069e-06	0.379933	0.799	0.677	0.0209631
EC_4	Cox7a2	1.93278e-06	0.546469	0.804	0.701	0.026999
EC_4	Jam2	2.01608e-06	0.365446	0.685	0.489	0.0281626
EC_4	Ndufs3	2.21816e-06	0.714164	0.359	0.219	0.0309855
EC_4	Ndufb3	2.36133e-06	0.618539	0.527	0.362	0.0329854
EC_4	Etfa	2.75801e-06	0.825697	0.255	0.13	0.0385267
EC_4	Mpc2	3.66555e-06	0.935739	0.402	0.259	0.051204
EC_4	mt-Nd2	4.43118e-06	0.475398	0.94	0.888	0.0618991
EC_4	Rplp0	5.52509e-06	0.261677	0.967	0.899	0.0771799
EC_4	Fkbp3	6.76104e-06	0.541221	0.462	0.31	0.094445
EC_4	Ndufa2	7.36057e-06	0.543201	0.674	0.548	0.10282
EC_4	Ndufs7	7.53661e-06	0.703061	0.511	0.379	0.105279
EC_4	Kif1c	8.20741e-06	0.497127	0.277	0.148	0.114649
EC_4	Thrsp	9.53422e-06	0.375955	0.478	0.298	0.133184
EC_4	Gbp3	9.76251e-06	0.486458	0.255	0.135	0.136373
EC_4	Ndufa8	1.01664e-05	0.617789	0.62	0.475	0.142015
EC_4	Bnip3	1.02033e-05	0.251752	0.299	0.158	0.142531
EC_4	Eif1	1.02922e-05	0.262904	0.973	0.956	0.143772
EC_4	Ndufa11	1.04061e-05	0.709368	0.489	0.338	0.145363
EC_4	mt-Nd4l	1.04084e-05	0.481671	0.853	0.775	0.145395
EC_4	Fmc1	1.05389e-05	0.660964	0.283	0.157	0.147218
EC_4	Ndufb5	1.08319e-05	0.588491	0.522	0.386	0.151311
EC_4	Chchd7	1.09425e-05	0.441934	0.277	0.149	0.152856
EC_4	Spry1	1.15752e-05	0.308365	0.38	0.217	0.161693
EC_4	Tle5	1.16689e-05	0.5764	0.685	0.559	0.163003
EC_4	Hadh	1.17164e-05	0.57216	0.261	0.14	0.163666
EC_4	Chchd2	1.46223e-05	0.321357	0.918	0.887	0.20426
EC_4	Mrpl30	1.65943e-05	0.576306	0.397	0.255	0.231806
EC_4	Fez2	1.95672e-05	0.52591	0.413	0.262	0.273334
EC_4	Mmp15	2.3239e-05	0.343677	0.332	0.185	0.324625
EC_4	mt-Co3	2.5996e-05	0.390009	0.962	0.947	0.363138
EC_4	mt-Co2	2.66149e-05	0.39954	0.978	0.962	0.371783
EC_4	Uqcrh	2.69934e-05	0.460703	0.799	0.698	0.37707
EC_4	Ndufb6	3.51952e-05	0.522513	0.326	0.195	0.491642
EC_4	Tcim	4.73121e-05	0.304754	0.772	0.625	0.660903
EC_4	Cox17	5.21731e-05	0.339144	0.603	0.467	0.728805
EC_4	Uqcrc1	7.22555e-05	0.640913	0.386	0.262	1
EC_4	Ndufa13	7.68661e-05	0.693113	0.609	0.483	1
EC_4	Pdhb	8.95809e-05	0.422289	0.288	0.171	1
EC_4	Hadha	9.20168e-05	0.676269	0.283	0.166	1
EC_4	Gm11808	9.24483e-05	0.363782	0.75	0.656	1
EC_4	Rhob	9.73192e-05	0.347633	0.745	0.68	1
EC_4	Trp53i11	0.000123102	0.375515	0.31	0.188	1
EC_4	Timm23	0.000131633	0.668451	0.293	0.186	1
EC_4	Adgrg1	0.00013509	0.284843	0.429	0.281	1
EC_4	Selenow	0.000147964	0.279497	0.832	0.788	1
EC_4	Smco4	0.000152357	0.347327	0.467	0.317	1
EC_4	Aco2	0.000168171	0.633169	0.31	0.195	1
EC_4	Lims2	0.000174078	0.298797	0.701	0.582	1
EC_4	Ndufa10	0.000179094	0.573059	0.266	0.162	1
EC_4	Fkbp4	0.000188469	0.470833	0.321	0.207	1
EC_4	Zfp106	0.000203269	0.559301	0.304	0.186	1
EC_4	Hspa1b	0.000204558	0.347505	0.457	0.323	1
EC_4	Rpl7	0.000223868	0.251907	0.902	0.863	1
EC_4	Tsnax	0.000236802	0.367698	0.304	0.183	1
EC_4	Rpl32	0.000251915	0.261323	0.946	0.904	1
EC_4	Ndufb11	0.000266457	0.547811	0.636	0.514	1
EC_4	Ndufb4	0.000305151	0.480914	0.565	0.434	1
EC_4	Pim3	0.000430286	0.323322	0.63	0.523	1
EC_4	2021-09-04	0.000431764	0.314679	0.565	0.427	1
EC_4	Mgst3	0.000487891	0.596697	0.304	0.192	1
EC_4	Ube2r2	0.000550189	0.46914	0.38	0.261	1
EC_4	Gng11	0.000557059	0.255497	0.88	0.833	1
EC_4	Dhrs3	0.000557098	0.313966	0.457	0.321	1
EC_4	Ube2k	0.000563673	0.345243	0.326	0.21	1
EC_4	mt-Nd4	0.000605371	0.361012	0.962	0.934	1
EC_4	Atp5g2	0.00067567	0.466993	0.745	0.619	1
EC_4	Cox14	0.000785312	0.2814	0.337	0.222	1
EC_4	Acadl	0.00101973	0.508263	0.402	0.287	1
EC_4	Ubxn1	0.00103671	0.265	0.527	0.398	1
EC_4	Rnf130	0.00104147	0.333814	0.473	0.354	1
EC_4	Mrpl17	0.00105259	0.282946	0.37	0.251	1
EC_4	Tpi1	0.00106235	0.543346	0.321	0.223	1
EC_4	Kctd12b	0.00120832	0.267076	0.293	0.182	1
EC_4	Ndufs4	0.00121819	0.472374	0.359	0.252	1
EC_4	Bag1	0.00121933	0.345419	0.408	0.302	1
EC_4	Ccn1	0.00134623	0.370191	0.424	0.316	1
EC_4	Tprgl	0.00143744	0.355196	0.587	0.481	1
EC_4	Hras	0.00145027	0.394811	0.391	0.287	1
EC_4	Timm10b	0.00148305	0.448121	0.446	0.326	1
EC_4	Ndufv1	0.00159085	0.471284	0.332	0.231	1
EC_4	Prdx5	0.00170993	0.525661	0.337	0.231	1
EC_4	Rassf3	0.00191178	0.309852	0.418	0.301	1
EC_4	mt-Cytb	0.00199093	0.318535	0.962	0.954	1
EC_4	Dnaja1	0.00207317	0.318519	0.777	0.752	1
EC_4	Phb	0.00260631	0.279739	0.283	0.183	1
EC_4	Tecr	0.0026689	0.587227	0.255	0.179	1
EC_4	Ppid	0.00269795	0.333042	0.283	0.186	1
EC_4	Rpsa	0.00314427	0.257989	0.913	0.861	1
EC_4	Hspe1	0.00388187	0.407546	0.408	0.313	1
EC_4	Strap	0.00402302	0.384123	0.272	0.184	1
EC_4	Mrps24	0.00404372	0.495182	0.462	0.363	1
EC_4	Cox8a	0.00423594	0.267129	0.853	0.744	1
EC_4	Trnau1ap	0.00469889	0.295305	0.283	0.195	1
EC_4	Unc45b	0.00496509	0.32186	0.495	0.394	1
EC_4	Dph3	0.00556624	0.265094	0.283	0.196	1
EC_4	Ptms	0.00566935	0.29326	0.734	0.655	1
EC_4	Mif	0.00612374	0.25967	0.375	0.278	1
EC_4	Ndufs8	0.00623868	0.455349	0.364	0.271	1
EC_4	Uaca	0.00640952	0.368109	0.326	0.234	1
EC_4	Gpi1	0.0068126	0.320246	0.467	0.368	1
EC_4	Ctnnb1	0.00688421	0.290952	0.685	0.593	1
EC_4	Ndufs2	0.00697142	0.349803	0.342	0.254	1
EC_4	Dnajc19	0.0071462	0.316048	0.293	0.208	1
EC_4	Pfdn5	0.00715809	0.290751	0.81	0.776	1
EC_4	Plaat3	0.00758155	0.294951	0.266	0.183	1
EC_4	Klk8	0.00817987	0.423231	0.293	0.215	1
EC_4	Dusp1	0.00844871	0.253033	0.772	0.738	1
EC_4	Cyth1	0.00860402	0.333549	0.299	0.206	1
EC_4	Dbi	0.0086078	0.267894	0.522	0.408	1
EC_4	Dnajb1	0.00935188	0.308384	0.408	0.324	1
EC_4	Drap1	0.00983362	0.372217	0.353	0.266	1
EC_4	Ndufa6	0.0098711	0.354397	0.576	0.481	1
EC_4	Pink1	0.00990582	0.394342	0.283	0.194	1
EC_5	Hand2os1	5.1033e-190	2.20379	0.709	0.006	7.1288e-186
EC_5	Ahsg	2.49645e-164	2.17604	0.545	0.002	3.48729e-160
EC_5	Cfh	4.13249e-154	4.68294	0.927	0.036	5.77268e-150
EC_5	Tmem108	4.49285e-152	1.93985	0.509	0.002	6.27606e-148
EC_5	Plagl1	2.20913e-147	1.9295	0.564	0.005	3.08594e-143
EC_5	Colec11	2.02171e-138	1.73445	0.509	0.004	2.82413e-134
EC_5	H19	3.75071e-136	4.04918	0.527	0.005	5.23937e-132
EC_5	Rbp1	8.90694e-133	3.42641	0.855	0.036	1.24421e-128
EC_5	Kank1	4.56355e-128	1.36956	0.491	0.005	6.37483e-124
EC_5	Cpe	6.11731e-119	4.01882	0.873	0.049	8.54526e-115
EC_5	Hand2	1.9143e-117	1.35875	0.418	0.003	2.67409e-113
EC_5	Cdh11	2.53889e-117	1.80793	0.418	0.003	3.54658e-113
EC_5	Pdlim3	6.31617e-106	1.97634	0.655	0.024	8.82305e-102
EC_5	Smoc1	4.45728e-103	1.35958	0.455	0.007	6.22637e-99
EC_5	Ctsh	2.01095e-101	2.42494	0.764	0.04	2.8091e-97
EC_5	Spon1	8.45202e-98	1.2633	0.436	0.007	1.18066e-93
EC_5	Mal	5.08817e-97	2.05022	0.455	0.009	7.10766e-93
EC_5	Gpm6a	5.47929e-94	1.63947	0.545	0.018	7.65402e-90
EC_5	Dcn	1.58336e-91	4.21858	0.855	0.072	2.2118e-87
EC_5	Bex4	1.07682e-90	1.03286	0.273	0	1.50421e-86
EC_5	Bgn	4.22326e-88	2.98744	0.891	0.079	5.89947e-84
EC_5	Mgp	4.09799e-87	3.98642	0.964	0.104	5.72448e-83
EC_5	Cytl1	4.64182e-85	2.35955	0.782	0.053	6.48415e-81
EC_5	Lum	1.24102e-80	1.89877	0.327	0.004	1.73357e-76
EC_5	Pla2g7	2.4263e-78	1.13965	0.309	0.003	3.3893e-74
EC_5	Enpp6	8.8417e-74	1.36395	0.455	0.016	1.2351e-69
EC_5	Emb	1.07975e-73	1.07937	0.255	0.001	1.50831e-69
EC_5	Bmx	1.08057e-72	1.8333	0.691	0.05	1.50945e-68
EC_5	Igfbp6	4.12664e-72	2.21422	0.382	0.01	5.7645e-68
EC_5	Ccn2	5.76726e-70	2.96679	0.673	0.052	8.05629e-66
EC_5	Vcam1	2.41603e-66	3.1332	0.582	0.039	3.37495e-62
EC_5	Ptgs2	4.30596e-63	1.48468	0.291	0.005	6.015e-59
EC_5	Bace2	5.3279e-62	1.59737	0.509	0.03	7.44255e-58
EC_5	Cp	6.91215e-62	1.72224	0.6	0.043	9.65558e-58
EC_5	G0s2	1.235e-60	1.55892	0.4	0.016	1.72518e-56
EC_5	Vwf	1.11338e-59	3.12557	0.855	0.118	1.55527e-55
EC_5	Cyp1b1	3.54254e-58	1.08313	0.309	0.008	4.94858e-54
EC_5	Comp	6.27036e-55	1.6565	0.309	0.009	8.75907e-51
EC_5	Igfbp5	7.76448e-53	2.38709	0.509	0.036	1.08462e-48
EC_5	Rcn3	1.06398e-52	1.22141	0.436	0.026	1.48628e-48
EC_5	Tgfbi	2.58565e-52	1.93759	0.345	0.014	3.61189e-48
EC_5	Rnase4	7.65193e-51	1.43015	0.491	0.035	1.0689e-46
EC_5	Oaf	1.46227e-50	0.736752	0.273	0.007	2.04264e-46
EC_5	Rasgef1b	4.05342e-48	1.09043	0.255	0.007	5.66222e-44
EC_5	Gata6	4.35295e-48	1.79838	0.527	0.046	6.08063e-44
EC_5	Cd63	8.20541e-47	1.87206	0.655	0.08	1.14621e-42
EC_5	Foxc1	1.34e-45	1.56157	0.527	0.049	1.87185e-41
EC_5	Spint2	2.15648e-45	1.39869	0.509	0.045	3.01239e-41
EC_5	Reck	9.88795e-41	0.962198	0.327	0.018	1.38125e-36
EC_5	Ccdc80	1.05863e-40	1.49644	0.545	0.06	1.4788e-36
EC_5	Cgnl1	1.27428e-40	1.95795	0.691	0.109	1.78004e-36
EC_5	Npr3	1.57741e-39	2.94263	0.818	0.182	2.20348e-35
EC_5	Cd59a	1.85878e-39	1.8768	0.709	0.115	2.59652e-35
EC_5	Pcdh7	1.4359e-38	0.956726	0.291	0.015	2.00581e-34
EC_5	Gucy1a1	7.5111e-38	1.20908	0.327	0.02	1.04923e-33
EC_5	Ralgps2	2.53033e-35	0.998409	0.309	0.02	3.53462e-31
EC_5	Pkhd1l1	3.12607e-35	1.12198	0.291	0.017	4.36681e-31
EC_5	Slc45a3	6.1386e-35	0.875159	0.255	0.012	8.57501e-31
EC_5	Apoe	1.61684e-34	4.07396	0.891	0.321	2.25857e-30
EC_5	Mgst1	1.48116e-33	1.35891	0.582	0.082	2.06903e-29
EC_5	Eps8	6.35131e-33	1.11813	0.364	0.031	8.87215e-29
EC_5	Emp3	1.65834e-31	1.20514	0.527	0.072	2.31654e-27
EC_5	Rps6ka2	2.42426e-31	1.06228	0.455	0.053	3.38644e-27
EC_5	Ptgis	5.61623e-31	0.973078	0.291	0.02	7.84531e-27
EC_5	Fam174b	1.49076e-30	1.06445	0.418	0.047	2.08245e-26
EC_5	Mir99ahg	2.72414e-30	0.800827	0.345	0.03	3.80536e-26
EC_5	Gpr182	2.93955e-30	1.35112	0.6	0.099	4.10626e-26
EC_5	F2r	3.31916e-29	1.88545	0.673	0.145	4.63653e-25
EC_5	Gaa	3.60921e-29	0.91108	0.418	0.047	5.04171e-25
EC_5	Selenbp1	1.15735e-28	1.02101	0.418	0.049	1.61671e-24
EC_5	Fstl1	1.16414e-28	1.47982	0.618	0.115	1.62619e-24
EC_5	Gm12840	5.70271e-28	1.32027	0.309	0.027	7.96612e-24
EC_5	Adgra2	1.28845e-27	1.02364	0.364	0.038	1.79983e-23
EC_5	Amigo2	3.00629e-27	1.0758	0.364	0.039	4.19949e-23
EC_5	Igf2	2.23642e-26	3.64339	0.382	0.049	3.12406e-22
EC_5	Ptgs1	2.90212e-26	1.47674	0.527	0.088	4.05397e-22
EC_5	Wipf3	3.77841e-26	1.07623	0.255	0.019	5.27805e-22
EC_5	Pgm5	5.67504e-26	0.64802	0.273	0.022	7.92746e-22
EC_5	Trf	7.35572e-26	0.752268	0.309	0.029	1.02752e-21
EC_5	Nr2f2	5.99371e-25	0.916328	0.455	0.064	8.37262e-21
EC_5	Prelp	7.58385e-25	0.680383	0.345	0.037	1.05939e-20
EC_5	Sdc4	8.79871e-25	0.989091	0.327	0.035	1.22909e-20
EC_5	Airn	1.72051e-24	0.913631	0.4	0.052	2.40337e-20
EC_5	Peg3	1.40778e-23	1.25666	0.291	0.029	1.96653e-19
EC_5	Atp2b4	1.52882e-23	1.09261	0.582	0.115	2.1356e-19
EC_5	Ptpn14	1.81734e-23	1.38853	0.545	0.106	2.53864e-19
EC_5	Igfbp4	2.96358e-23	2.04568	0.745	0.223	4.13982e-19
EC_5	Lmo4	1.54835e-22	1.72361	0.564	0.125	2.16289e-18
EC_5	Cd302	2.12435e-22	0.783972	0.418	0.061	2.96751e-18
EC_5	Rps27	2.81687e-22	1.12545	0.982	0.971	3.93488e-18
EC_5	Arhgdib	3.64822e-22	1.22901	0.436	0.072	5.09619e-18
EC_5	Cited2	5.10348e-22	1.3385	0.691	0.173	7.12905e-18
EC_5	Rpl30	2.92424e-21	1.1059	1	0.933	4.08487e-17
EC_5	Rpl37a	3.19359e-21	1.04102	1	0.968	4.46113e-17
EC_5	Rps28	3.80441e-21	1.11121	1	0.955	5.31438e-17
EC_5	Fabp5	6.69672e-21	1.98494	0.945	0.55	9.35465e-17
EC_5	Cpq	1.01355e-20	0.763727	0.364	0.051	1.41583e-16
EC_5	Sfxn1	1.73254e-20	0.811197	0.309	0.038	2.42018e-16
EC_5	Tm4sf1	2.61931e-20	1.67707	1	0.824	3.65891e-16
EC_5	Rps21	4.26005e-20	1.15631	1	0.928	5.95086e-16
EC_5	Meis2	7.13985e-20	1.11693	0.582	0.133	9.97366e-16
EC_5	Frrs1	1.55142e-19	0.852954	0.291	0.035	2.16718e-15
EC_5	Pir	2.17526e-19	0.979237	0.4	0.068	3.03863e-15
EC_5	Rps19	3.50571e-19	0.995726	1	0.926	4.89713e-15
EC_5	Rpl39	3.88045e-19	1.22019	1	0.922	5.4206e-15
EC_5	Rps24	8.3144e-19	0.928233	1	0.979	1.16144e-14
EC_5	Vim	2.60375e-18	1.36208	0.964	0.754	3.63717e-14
EC_5	Rpl10	5.27481e-18	1.20923	0.982	0.821	7.36838e-14
EC_5	Rps12	5.38713e-18	0.989385	0.982	0.874	7.52528e-14
EC_5	Maged2	5.69703e-18	0.817133	0.327	0.049	7.95818e-14
EC_5	Acvr1	1.40949e-17	0.713839	0.364	0.061	1.96892e-13
EC_5	Rpl6	1.73049e-17	1.04927	1	0.879	2.41732e-13
EC_5	Hmcn1	2.42546e-17	1.16518	0.691	0.206	3.38813e-13
EC_5	Adh1	4.01746e-17	0.872383	0.291	0.04	5.61199e-13
EC_5	Otud1	5.10293e-17	0.753328	0.309	0.045	7.12829e-13
EC_5	Fkbp7	8.45725e-17	0.941397	0.509	0.118	1.18139e-12
EC_5	Rpl37	8.9553e-17	1.04592	1	0.953	1.25097e-12
EC_5	Il6st	1.02312e-16	1.42684	0.727	0.26	1.4292e-12
EC_5	Rps9	1.31714e-16	0.978736	0.982	0.895	1.83991e-12
EC_5	Rpl38	1.35481e-16	0.953889	0.982	0.949	1.89254e-12
EC_5	Rfk	1.55125e-16	0.995766	0.527	0.129	2.16694e-12
EC_5	Rps7	3.31942e-16	1.13893	0.982	0.901	4.6369e-12
EC_5	Entpd1	3.68054e-16	0.975389	0.6	0.165	5.14135e-12
EC_5	Ecm1	3.78243e-16	1.16141	0.545	0.144	5.28367e-12
EC_5	Cxcl16	3.8068e-16	1.04573	0.436	0.098	5.31772e-12
EC_5	Rpl11	5.77846e-16	0.948662	0.982	0.888	8.07193e-12
EC_5	Lbp	7.74671e-16	0.720694	0.345	0.058	1.08214e-11
EC_5	Rplp1	1.04782e-15	0.891504	0.982	0.937	1.4637e-11
EC_5	Eng	1.11201e-15	1.5497	0.891	0.737	1.55337e-11
EC_5	Ltbp4	1.16854e-15	1.54941	0.891	0.513	1.63234e-11
EC_5	Rps27a	1.26892e-15	0.9753	1	0.933	1.77255e-11
EC_5	Rps8	1.63397e-15	0.926463	0.982	0.93	2.28249e-11
EC_5	Psen2	2.13102e-15	0.795796	0.4	0.08	2.97682e-11
EC_5	Rpl36	2.49872e-15	0.909555	1	0.928	3.49047e-11
EC_5	Rpl26	2.8731e-15	0.897986	1	0.894	4.01343e-11
EC_5	Blvrb	3.66729e-15	1.05379	0.509	0.134	5.12283e-11
EC_5	Rps23	4.35769e-15	0.980312	0.982	0.924	6.08725e-11
EC_5	Rps16	4.55374e-15	0.895263	1	0.916	6.36112e-11
EC_5	Rpl24	5.29349e-15	0.981862	1	0.889	7.39448e-11
EC_5	Rps10	6.87268e-15	0.834479	1	0.92	9.60044e-11
EC_5	Rpl23	9.71512e-15	0.869202	1	0.95	1.3571e-10
EC_5	Selenop	1.0733e-14	1.37327	0.945	0.739	1.49929e-10
EC_5	Rpl35a	1.35488e-14	0.804078	1	0.957	1.89263e-10
EC_5	Tmem158	1.75647e-14	0.707257	0.255	0.036	2.45362e-10
EC_5	Cst3	1.99973e-14	1.23817	0.964	0.825	2.79343e-10
EC_5	Rps3	2.21387e-14	0.929707	0.982	0.885	3.09256e-10
EC_5	Tmem98	2.77819e-14	0.666715	0.255	0.036	3.88086e-10
EC_5	Atp1b3	3.56224e-14	1.15604	0.691	0.267	4.9761e-10
EC_5	Gabarapl1	3.92921e-14	1.36805	0.6	0.212	5.48871e-10
EC_5	Rpl9	8.37046e-14	0.76962	0.982	0.949	1.16927e-09
EC_5	Rps5	1.2538e-13	0.947533	1	0.916	1.75144e-09
EC_5	Rps6	1.38017e-13	1.12644	0.927	0.729	1.92797e-09
EC_5	Clu	1.72578e-13	1.19533	0.582	0.186	2.41075e-09
EC_5	Rps20	1.88496e-13	0.842153	1	0.962	2.6331e-09
EC_5	Rps15a	2.19263e-13	0.923629	0.964	0.918	3.06288e-09
EC_5	Rpl32	2.60858e-13	0.783277	1	0.906	3.64392e-09
EC_5	Rpl17	3.00242e-13	1.02432	0.945	0.806	4.19408e-09
EC_5	Rpl14	4.10707e-13	1.01789	0.964	0.704	5.73717e-09
EC_5	Gas5	8.52504e-13	1.20398	0.909	0.628	1.19086e-08
EC_5	Eef1a1	8.97182e-13	0.755541	1	0.975	1.25327e-08
EC_5	Rps18	9.46701e-13	0.871458	0.964	0.895	1.32245e-08
EC_5	Bsg	1.60851e-12	1.38352	0.891	0.63	2.24693e-08
EC_5	Fn1	1.6287e-12	0.900319	0.4	0.096	2.27514e-08
EC_5	Tmem176b	2.23076e-12	0.902412	0.745	0.285	3.11615e-08
EC_5	Rps3a1	3.11886e-12	0.810613	0.964	0.922	4.35674e-08
EC_5	Rpl34	3.13949e-12	0.723134	0.982	0.943	4.38555e-08
EC_5	Selenom	5.58505e-12	1.17007	0.8	0.386	7.80175e-08
EC_5	Mxra8	5.98635e-12	0.576992	0.327	0.068	8.36233e-08
EC_5	Rplp2	8.14622e-12	0.800586	1	0.833	1.13795e-07
EC_5	Gas6	9.33643e-12	1.12479	0.709	0.302	1.30421e-07
EC_5	Casp12	9.488e-12	0.522624	0.273	0.051	1.32538e-07
EC_5	Ltbp1	1.1975e-11	0.794165	0.309	0.065	1.67279e-07
EC_5	Rpl22	1.24091e-11	0.754971	1	0.851	1.73343e-07
EC_5	Cemip2	1.33557e-11	1.15868	0.618	0.225	1.86566e-07
EC_5	Rpl28	1.37011e-11	0.762052	1	0.935	1.91391e-07
EC_5	Rpl36a	1.72517e-11	0.888032	0.927	0.756	2.40989e-07
EC_5	Fam162a	1.73645e-11	0.93515	0.491	0.16	2.42565e-07
EC_5	Rps13	1.83287e-11	0.859574	0.945	0.883	2.56034e-07
EC_5	Rpl5	1.85106e-11	0.839834	0.891	0.557	2.58575e-07
EC_5	Ece1	2.06251e-11	1.27263	0.818	0.545	2.88111e-07
EC_5	Bex3	2.24255e-11	0.867917	0.345	0.082	3.13262e-07
EC_5	Crim1	2.6293e-11	1.29956	0.818	0.438	3.67287e-07
EC_5	Rpsa	2.85317e-11	0.741642	0.945	0.864	3.9856e-07
EC_5	Emcn	4.07427e-11	1.03223	0.909	0.644	5.69134e-07
EC_5	Stab1	4.54594e-11	0.945416	0.564	0.198	6.35022e-07
EC_5	Enpp2	5.15119e-11	0.918338	0.255	0.049	7.19569e-07
EC_5	Rps29	6.29111e-11	0.661851	1	0.989	8.78804e-07
EC_5	Rpl35	7.17292e-11	0.800802	1	0.91	1.00198e-06
EC_5	Igf2r	1.03541e-10	1.37878	0.436	0.141	1.44636e-06
EC_5	Rpl23a	1.36109e-10	1.05094	0.855	0.552	1.9013e-06
EC_5	Rpl13	1.43428e-10	0.698094	1	0.956	2.00355e-06
EC_5	Rps4x	1.43748e-10	0.749506	0.982	0.935	2.00802e-06
EC_5	Aplp2	1.57874e-10	1.17477	0.873	0.689	2.20534e-06
EC_5	Tmsb10	2.59765e-10	0.763229	1	0.828	3.62866e-06
EC_5	Rps2	3.26636e-10	0.718912	0.964	0.883	4.56278e-06
EC_5	Icam1	3.81955e-10	0.916196	0.727	0.318	5.33553e-06
EC_5	Rps14	6.11304e-10	0.663046	0.964	0.896	8.5393e-06
EC_5	Mmrn2	6.61162e-10	1.18456	0.673	0.314	9.23578e-06
EC_5	Rpl7a	9.36955e-10	0.880601	0.927	0.75	1.30883e-05
EC_5	Tceal9	1.06479e-09	0.864674	0.655	0.284	1.48741e-05
EC_5	Rpl21	1.46256e-09	0.610893	0.964	0.931	2.04305e-05
EC_5	Rpl10a	2.59326e-09	0.810361	0.945	0.767	3.62252e-05
EC_5	Plvap	2.83659e-09	0.542281	0.673	0.254	3.96244e-05
EC_5	Cd9	2.8479e-09	1.03017	0.836	0.606	3.97823e-05
EC_5	Rpl27a	2.89975e-09	0.648248	0.982	0.946	4.05066e-05
EC_5	Tfpi	3.50069e-09	0.892259	0.382	0.123	4.89012e-05
EC_5	Nfia	3.51529e-09	1.12594	0.745	0.389	4.9105e-05
EC_5	Wbp1l	3.8131e-09	0.535846	0.309	0.078	5.32653e-05
EC_5	Pde3a	3.89407e-09	0.443687	0.418	0.122	5.43963e-05
EC_5	Maged1	4.80104e-09	0.551808	0.382	0.111	6.70657e-05
EC_5	Gm1673	5.35048e-09	0.619945	0.327	0.085	7.47408e-05
EC_5	Rpl19	8.00737e-09	0.635691	1	0.949	0.000111855
EC_5	Rps25	9.56483e-09	0.675311	0.945	0.71	0.000133611
EC_5	Rpl18	1.02905e-08	0.641026	0.964	0.884	0.000143749
EC_5	Il11ra1	1.39698e-08	0.612746	0.309	0.082	0.000195145
EC_5	Rpl4	1.65278e-08	0.799567	0.855	0.576	0.000230876
EC_5	Cped1	1.77383e-08	0.700146	0.6	0.252	0.000247786
EC_5	Fndc3b	2.00037e-08	0.664967	0.364	0.112	0.000279432
EC_5	Rpl12	3.41996e-08	0.90333	0.855	0.561	0.000477734
EC_5	Rpl18a	4.0496e-08	0.574925	1	0.939	0.000565688
EC_5	Tmem176a	4.121e-08	0.614472	0.6	0.238	0.000575663
EC_5	Heg1	4.46307e-08	0.94446	0.709	0.391	0.000623447
EC_5	Crtap	5.26524e-08	0.417362	0.291	0.077	0.000735502
EC_5	Trim47	6.10152e-08	0.458739	0.545	0.204	0.000852322
EC_5	Car8	6.16988e-08	0.646903	0.545	0.217	0.00086187
EC_5	Dnajb4	6.69584e-08	0.53115	0.309	0.086	0.000935342
EC_5	Rpl22l1	7.06771e-08	0.946424	0.836	0.611	0.000987288
EC_5	Tgfbr2	7.07949e-08	0.729136	0.455	0.175	0.000988934
EC_5	Pfdn5	7.08813e-08	0.713534	0.927	0.775	0.000990141
EC_5	Gng10	7.49706e-08	0.655759	0.291	0.08	0.00104726
EC_5	2410006H16Rik	1.0217e-07	0.779833	0.8	0.441	0.00142721
EC_5	Sec61a1	1.07541e-07	0.41321	0.382	0.122	0.00150223
EC_5	Wls	1.21406e-07	0.595467	0.4	0.135	0.00169592
EC_5	Scd2	1.39836e-07	0.436058	0.273	0.073	0.00195337
EC_5	Fth1	1.61489e-07	0.592785	0.982	0.941	0.00225584
EC_5	Akap7	1.67685e-07	0.560856	0.291	0.082	0.00234239
EC_5	Zyx	1.74824e-07	0.9324	0.509	0.206	0.00244212
EC_5	Rpl3	1.94493e-07	0.632067	0.909	0.854	0.00271687
EC_5	Rplp0	2.47249e-07	0.573283	0.982	0.904	0.00345383
EC_5	Ctsz	2.51281e-07	0.760251	0.564	0.268	0.00351015
EC_5	Rpl15	2.86669e-07	0.508483	0.982	0.868	0.00400448
EC_5	Rpl7	3.86116e-07	0.54586	0.927	0.866	0.00539366
EC_5	Slc16a2	4.1189e-07	0.338532	0.291	0.083	0.00575369
EC_5	Bmp6	4.37671e-07	0.628773	0.6	0.277	0.00611382
EC_5	Klhl4	4.80898e-07	0.327525	0.273	0.074	0.00671766
EC_5	Itm2c	4.94751e-07	0.952279	0.527	0.24	0.00691118
EC_5	Tle1	5.44595e-07	0.676842	0.345	0.118	0.00760745
EC_5	Rgs3	6.3428e-07	0.922754	0.455	0.191	0.00886026
EC_5	Eef1b2	7.48163e-07	0.79301	0.836	0.638	0.0104511
EC_5	Hexa	7.61599e-07	0.506207	0.418	0.152	0.0106388
EC_5	Casp6	7.63086e-07	0.6154	0.327	0.106	0.0106595
EC_5	Rpl31	7.75946e-07	0.749167	0.873	0.64	0.0108392
EC_5	Rps26	9.21848e-07	0.659374	0.945	0.852	0.0128773
EC_5	Uba52	1.11541e-06	0.587918	1	0.906	0.0155812
EC_5	Gstm2	1.15147e-06	0.783484	0.455	0.184	0.0160849
EC_5	Cebpd	1.21272e-06	0.943816	0.782	0.498	0.0169404
EC_5	Degs1	1.27142e-06	0.793681	0.527	0.251	0.0177605
EC_5	Ctsd	1.30689e-06	0.921459	0.655	0.382	0.018256
EC_5	Abca1	1.43118e-06	0.644578	0.382	0.141	0.0199921
EC_5	Aig1	1.46604e-06	0.514158	0.309	0.099	0.0204791
EC_5	Ccnd2	1.58815e-06	0.692312	0.545	0.26	0.0221849
EC_5	Mybbp1a	1.65516e-06	0.32525	0.255	0.073	0.023121
EC_5	Cdh13	1.65765e-06	0.844734	0.491	0.203	0.0231557
EC_5	Txndc5	1.83039e-06	0.582302	0.255	0.074	0.0255687
EC_5	Pam	1.96852e-06	0.566534	0.691	0.361	0.0274982
EC_5	Svil	2.07111e-06	0.686726	0.418	0.165	0.0289313
EC_5	Arl2	2.23851e-06	0.489362	0.345	0.121	0.0312698
EC_5	Naga	2.2905e-06	0.341985	0.273	0.082	0.031996
EC_5	Sntb2	2.55011e-06	0.552597	0.4	0.162	0.0356225
EC_5	Nme2	2.61764e-06	0.778242	0.873	0.638	0.0365658
EC_5	Fxyd6	2.66673e-06	0.634785	0.418	0.164	0.0372515
EC_5	Rack1	2.69286e-06	0.612324	0.818	0.638	0.0376166
EC_5	Creb3l2	2.98438e-06	0.556578	0.382	0.14	0.0416888
EC_5	Rdx	3.1706e-06	0.857693	0.8	0.564	0.0442901
EC_5	Palm	3.20444e-06	0.657911	0.509	0.217	0.0447628
EC_5	Sft2d2	3.43966e-06	0.41682	0.327	0.111	0.0480486
EC_5	Smc4	3.87007e-06	0.525121	0.309	0.106	0.054061
EC_5	Sfr1	4.48284e-06	0.702918	0.618	0.345	0.0626208
EC_5	Rere	4.5045e-06	0.613425	0.309	0.107	0.0629234
EC_5	Imp3	4.94907e-06	0.512443	0.6	0.264	0.0691336
EC_5	Fmo2	5.13058e-06	1.0357	0.6	0.337	0.0716691
EC_5	Rps15	5.41828e-06	0.512112	0.855	0.617	0.075688
EC_5	Eef1g	5.87906e-06	0.55389	0.727	0.383	0.0821246
EC_5	Phactr2	6.01429e-06	0.603756	0.527	0.267	0.0840136
EC_5	Shc1	6.11898e-06	0.414895	0.273	0.086	0.085476
EC_5	Vkorc1	6.69014e-06	0.57234	0.509	0.231	0.0934546
EC_5	Golim4	7.07758e-06	0.522017	0.345	0.132	0.0988667
EC_5	Dock6	7.14525e-06	0.498906	0.564	0.262	0.099812
EC_5	Tspan6	7.7593e-06	0.549595	0.4	0.165	0.10839
EC_5	Impad1	8.09131e-06	0.504345	0.345	0.126	0.113028
EC_5	Tpt1	8.87667e-06	0.522894	1	0.978	0.123998
EC_5	Pla2g12a	9.5579e-06	0.323626	0.273	0.088	0.133514
EC_5	Zfp467	1.00946e-05	0.413761	0.273	0.089	0.141012
EC_5	Tfdp2	1.09008e-05	0.478899	0.291	0.101	0.152273
EC_5	Acer2	1.19759e-05	0.281773	0.655	0.311	0.167291
EC_5	Creg1	1.27897e-05	0.468645	0.327	0.123	0.17866
EC_5	Lama4	1.34744e-05	0.310395	0.436	0.177	0.188224
EC_5	Itpr1	1.41206e-05	0.585687	0.345	0.134	0.197251
EC_5	Sod1	1.44388e-05	0.624598	0.782	0.437	0.201695
EC_5	Atpif1	1.51266e-05	0.676343	0.691	0.401	0.211303
EC_5	Ntn1	1.72651e-05	0.462044	0.309	0.113	0.241177
EC_5	Osmr	1.79492e-05	0.414942	0.4	0.164	0.250732
EC_5	Tmtc1	1.89952e-05	0.287988	0.382	0.148	0.265344
EC_5	Bhlhe40	1.9622e-05	0.519143	0.273	0.094	0.274099
EC_5	Rps11	2.03437e-05	0.426979	1	0.931	0.284181
EC_5	Id2	2.03949e-05	0.847939	0.473	0.229	0.284896
EC_5	Lrpap1	2.08093e-05	0.518972	0.455	0.209	0.290685
EC_5	Snrpg	2.1011e-05	0.823351	0.855	0.594	0.293503
EC_5	Csgalnact1	2.10782e-05	0.271792	0.291	0.099	0.294442
EC_5	Orc6	2.18071e-05	0.420487	0.273	0.094	0.304623
EC_5	Eif3i	2.22284e-05	0.893097	0.527	0.262	0.310508
EC_5	Fkbp9	2.29042e-05	0.586213	0.4	0.171	0.319949
EC_5	Rpl13a	2.46709e-05	0.636144	0.891	0.703	0.344628
EC_5	Sdf4	2.47375e-05	0.560517	0.673	0.374	0.345558
EC_5	Man2a1	2.5565e-05	0.594277	0.4	0.174	0.357117
EC_5	Nr4a1	2.65056e-05	1.41934	0.455	0.244	0.370256
EC_5	Mtln	2.66932e-05	0.495381	0.345	0.14	0.372878
EC_5	Mageh1	2.76548e-05	0.548776	0.273	0.096	0.38631
EC_5	Ephx1	2.87625e-05	0.475222	0.545	0.273	0.401783
EC_5	Eif3e	3.12238e-05	0.537313	0.745	0.459	0.436165
EC_5	Csrp2	3.15055e-05	0.466544	0.491	0.231	0.4401
EC_5	Fau	3.35318e-05	0.418848	1	0.97	0.468405
EC_5	Nfatc1	3.36355e-05	0.298984	0.255	0.084	0.469854
EC_5	Ednrb	3.40154e-05	0.44587	0.473	0.223	0.475161
EC_5	Fxyd5	3.40837e-05	0.719598	0.527	0.275	0.476115
EC_5	Mindy2	3.55501e-05	0.451439	0.364	0.151	0.4966
EC_5	Slc44a1	3.75208e-05	0.525918	0.364	0.15	0.524127
EC_5	Ash1l	4.40169e-05	0.558668	0.527	0.267	0.614872
EC_5	Eif2a	4.72117e-05	0.538722	0.291	0.108	0.6595
EC_5	G3bp2	4.92613e-05	0.418769	0.509	0.238	0.688131
EC_5	Nxn	4.96349e-05	0.619217	0.345	0.146	0.69335
EC_5	Pgk1	4.9993e-05	0.51402	0.364	0.157	0.698352
EC_5	Gm2000	5.27657e-05	0.479021	0.364	0.148	0.737084
EC_5	Slc12a6	5.32926e-05	0.407187	0.309	0.116	0.744445
EC_5	Pigk	5.5517e-05	0.299905	0.273	0.096	0.775516
EC_5	Eif3f	5.6084e-05	0.638174	0.8	0.565	0.783437
EC_5	Hdgfl3	5.87393e-05	0.683202	0.309	0.121	0.82053
EC_5	Bmyc	6.20608e-05	0.619385	0.291	0.111	0.866927
EC_5	P4ha1	6.33101e-05	0.391626	0.345	0.135	0.884379
EC_5	Mall	6.44601e-05	0.343471	0.255	0.088	0.900443
EC_5	Eef1d	6.56961e-05	0.760553	0.727	0.474	0.917709
EC_5	Tob2	7.04373e-05	0.383547	0.364	0.153	0.983939
EC_5	Anapc11	7.23569e-05	0.740549	0.509	0.262	1
EC_5	Lgals1	7.82381e-05	0.380518	0.273	0.1	1
EC_5	Gask1b	7.98305e-05	0.407981	0.4	0.183	1
EC_5	Ctsb	8.56018e-05	0.623525	0.6	0.362	1
EC_5	Rpl36al	9.16653e-05	0.622953	0.855	0.597	1
EC_5	Cstb	9.72622e-05	0.395097	0.382	0.164	1
EC_5	Tpd52	0.000100893	0.314859	0.255	0.091	1
EC_5	Cbx6	0.000103886	0.286336	0.291	0.111	1
EC_5	Rab5if	0.000104443	0.515689	0.455	0.219	1
EC_5	S100a11	0.000112963	0.491309	0.818	0.545	1
EC_5	Polr2l	0.000122216	0.624983	0.473	0.244	1
EC_5	Hmgn1	0.000124757	0.350008	0.582	0.309	1
EC_5	Atp6v1f	0.000125553	0.671186	0.709	0.427	1
EC_5	Anxa6	0.000126461	0.659268	0.309	0.131	1
EC_5	Rpl41	0.000128978	0.381756	1	0.987	1
EC_5	Oaz1	0.000135416	0.458518	0.945	0.792	1
EC_5	Tgfbr3	0.000136027	0.257494	0.345	0.142	1
EC_5	Aprt	0.000136415	0.40754	0.364	0.159	1
EC_5	Lgmn	0.000142726	0.363542	0.273	0.103	1
EC_5	Smad6	0.000144982	0.377693	0.491	0.242	1
EC_5	Ogt	0.000145207	0.480015	0.327	0.139	1
EC_5	Ebf1	0.000155426	0.434619	0.636	0.354	1
EC_5	Ext1	0.000157128	0.409443	0.273	0.101	1
EC_5	Mfge8	0.000161736	0.424383	0.655	0.37	1
EC_5	Atp5g2	0.000172631	0.518574	0.855	0.626	1
EC_5	Ephb4	0.00018323	0.350501	0.564	0.281	1
EC_5	mt-Co1	0.000184241	0.447415	0.945	0.964	1
EC_5	Pfkl	0.000194607	0.731931	0.255	0.098	1
EC_5	M6pr	0.0001962	0.385037	0.4	0.184	1
EC_5	Npm1	0.000196762	0.559447	0.818	0.574	1
EC_5	Parva	0.000197032	0.470702	0.309	0.132	1
EC_5	Eid1	0.000211641	0.389668	0.455	0.222	1
EC_5	Nsa2	0.000213395	0.466366	0.873	0.586	1
EC_5	Bloc1s1	0.000228531	0.505078	0.691	0.428	1
EC_5	Tspan3	0.000235687	0.444411	0.255	0.098	1
EC_5	H13	0.000240625	0.444001	0.345	0.15	1
EC_5	Serpinb6a	0.000275138	0.504083	0.618	0.374	1
EC_5	Hexb	0.000286536	0.644169	0.291	0.123	1
EC_5	Impdh2	0.000294943	0.328703	0.4	0.177	1
EC_5	Smim27	0.000307877	0.581672	0.345	0.159	1
EC_5	Npc2	0.000309478	0.491755	0.655	0.41	1
EC_5	Clcn3	0.000311009	0.35897	0.273	0.111	1
EC_5	Tpi1	0.000317011	0.375302	0.455	0.227	1
EC_5	Spr	0.000324879	0.483954	0.436	0.214	1
EC_5	Atp5mpl	0.000355046	0.476397	0.673	0.435	1
EC_5	Rabac1	0.000361651	0.563453	0.782	0.629	1
EC_5	Phf3	0.000385901	0.323453	0.382	0.177	1
EC_5	Clint1	0.000398648	0.283754	0.291	0.121	1
EC_5	Gm11808	0.000398879	0.434353	0.836	0.661	1
EC_5	Tspan4	0.000410168	0.296965	0.418	0.2	1
EC_5	Ahsa2	0.000441147	0.335178	0.291	0.122	1
EC_5	Tsc22d2	0.000468127	0.547614	0.309	0.134	1
EC_5	Rpl9-ps6	0.000477636	0.371675	0.291	0.123	1
EC_5	Ppig	0.000492223	0.282116	0.509	0.259	1
EC_5	Mylip	0.000514443	0.392394	0.6	0.341	1
EC_5	Snrpf	0.000517524	0.398358	0.618	0.368	1
EC_5	Mrps26	0.000524548	0.561506	0.309	0.14	1
EC_5	Cox7a2l	0.000546263	0.474667	0.709	0.48	1
EC_5	Scarb2	0.000592663	0.438687	0.455	0.245	1
EC_5	Nucb1	0.000634514	0.672042	0.455	0.253	1
EC_5	Copz2	0.000704235	0.494282	0.327	0.157	1
EC_5	Atp6v0e	0.000721302	0.456241	0.691	0.424	1
EC_5	Oat	0.000722589	0.274908	0.4	0.188	1
EC_5	Zbtb4	0.000736243	0.27906	0.4	0.191	1
EC_5	Bola2	0.000766463	0.509668	0.436	0.227	1
EC_5	Rex1bd	0.00077444	0.379212	0.436	0.231	1
EC_5	Synrg	0.000774933	0.419934	0.291	0.127	1
EC_5	Naca	0.000778688	0.539099	0.891	0.783	1
EC_5	Mcfd2	0.000788259	0.284504	0.382	0.182	1
EC_5	Hp1bp3	0.000898563	0.350208	0.527	0.296	1
EC_5	Baiap2	0.00092704	0.990371	0.291	0.148	1
EC_5	Rbpj	0.00100104	0.404912	0.309	0.144	1
EC_5	Hnrnpr	0.00100957	0.720715	0.4	0.208	1
EC_5	Mrpl54	0.00101986	0.609137	0.291	0.13	1
EC_5	Sgce	0.00106245	0.257019	0.291	0.127	1
EC_5	Calu	0.00110394	0.397388	0.473	0.259	1
EC_5	Atp6ap2	0.00121608	0.420079	0.364	0.179	1
EC_5	Tmem205	0.0012867	0.255985	0.4	0.196	1
EC_5	Psmd9	0.00131937	0.343459	0.273	0.123	1
EC_5	Fuca1	0.00133516	0.433553	0.345	0.171	1
EC_5	Ube3a	0.00134532	0.253941	0.418	0.211	1
EC_5	Crip1	0.00143147	0.789655	0.927	0.803	1
EC_5	Fosb	0.00157601	1.53018	0.527	0.41	1
EC_5	Cavin3	0.00159991	0.586607	0.6	0.352	1
EC_5	Magt1	0.00173507	0.415927	0.309	0.15	1
EC_5	Nenf	0.00178165	0.455698	0.564	0.339	1
EC_5	Lhfp	0.00178478	0.3345	0.255	0.114	1
EC_5	Cnn2	0.00179309	0.293061	0.309	0.142	1
EC_5	Pon2	0.00181515	0.568208	0.4	0.224	1
EC_5	Lman1	0.00185407	0.309787	0.473	0.262	1
EC_5	Vamp5	0.00185763	0.378844	0.509	0.3	1
EC_5	Cnbp	0.00192991	0.48329	0.709	0.527	1
EC_5	Mrpl52	0.0019309	0.59001	0.618	0.389	1
EC_5	Gls	0.00195169	0.427534	0.509	0.291	1
EC_5	Chd4	0.00195501	0.289377	0.473	0.271	1
EC_5	Snrpd2	0.00202038	0.348769	0.618	0.382	1
EC_5	Tek	0.00202981	0.308634	0.727	0.472	1
EC_5	Foxp1	0.00203516	0.415071	0.655	0.433	1
EC_5	Sec61g	0.00204775	0.44256	0.8	0.603	1
EC_5	Eif3h	0.00220726	0.494477	0.727	0.526	1
EC_5	Dab2	0.00223123	0.311421	0.273	0.123	1
EC_5	Rps27rt	0.00223375	0.414374	0.364	0.184	1
EC_5	Klf9	0.00225199	0.657383	0.709	0.551	1
EC_5	S100a6	0.00241681	1.15712	0.455	0.267	1
EC_5	Ddx18	0.00257989	0.309718	0.309	0.146	1
EC_5	Cebpb	0.00270109	0.789208	0.291	0.145	1
EC_5	Nudt4	0.00275793	0.250742	0.4	0.213	1
EC_5	Bcas2	0.0027826	0.436024	0.418	0.237	1
EC_5	Fndc3a	0.00283922	0.265989	0.291	0.137	1
EC_5	Uqcrh	0.00290687	0.346642	0.873	0.704	1
EC_5	Smim26	0.00291331	0.524993	0.291	0.15	1
EC_5	Fkbp2	0.00296673	0.492375	0.309	0.158	1
EC_5	Sdf2	0.00307589	0.403491	0.4	0.221	1
EC_5	Pbx1	0.00326324	0.619465	0.291	0.141	1
EC_5	Calr	0.00333205	0.328045	0.655	0.435	1
EC_5	Tmed3	0.0034446	0.488607	0.345	0.185	1
EC_5	Rrbp1	0.00345843	0.331185	0.582	0.366	1
EC_5	Amotl2	0.00347086	0.48217	0.473	0.291	1
EC_5	Paics	0.00352316	0.382702	0.4	0.212	1
EC_5	Mia2	0.00354167	0.306564	0.345	0.177	1
EC_5	Tpd52l2	0.00355241	0.550633	0.345	0.186	1
EC_5	Dad1	0.00366351	0.278423	0.745	0.492	1
EC_5	Ssr4	0.00367979	0.349172	0.564	0.351	1
EC_5	Actn1	0.00368536	0.489878	0.273	0.136	1
EC_5	Ecm2	0.00369023	0.281434	0.255	0.117	1
EC_5	Timp2	0.00371254	0.52116	0.418	0.237	1
EC_5	Ninj1	0.00377021	0.390873	0.255	0.122	1
EC_5	Prrc2b	0.00380041	0.271042	0.455	0.251	1
EC_5	Ablim1	0.00387376	0.432109	0.6	0.445	1
EC_5	Ncstn	0.00422804	0.257342	0.255	0.119	1
EC_5	Txlna	0.00423708	0.296136	0.327	0.167	1
EC_5	Lysmd2	0.00443636	0.401933	0.455	0.262	1
EC_5	Dctn4	0.00454192	0.457294	0.382	0.223	1
EC_5	Rpl8	0.00467282	0.328362	0.945	0.917	1
EC_5	Lims1	0.00484915	0.455873	0.473	0.292	1
EC_5	Spcs1	0.00492979	0.311137	0.6	0.405	1
EC_5	Ctso	0.00497991	0.305047	0.255	0.121	1
EC_5	Gpx1	0.00505179	0.3472	0.6	0.421	1
EC_5	Ppp2r1a	0.00526774	0.460311	0.327	0.184	1
EC_5	Sf3b5	0.00532106	0.275203	0.491	0.283	1
EC_5	Pkd1	0.00534888	0.422119	0.273	0.14	1
EC_5	Tmpo	0.00535823	0.302968	0.4	0.223	1
EC_5	Nos3	0.00536993	0.400894	0.327	0.175	1
EC_5	Tagln2	0.00543875	0.447948	0.818	0.652	1
EC_5	Ctla2a	0.00559786	0.430188	0.836	0.748	1
EC_5	Nfat5	0.00575783	0.288806	0.418	0.237	1
EC_5	Efna1	0.00576012	0.332171	0.364	0.198	1
EC_5	Pkm	0.00577572	0.477784	0.618	0.408	1
EC_5	Golph3	0.00583103	0.301973	0.255	0.121	1
EC_5	Fbxo22	0.00592543	0.386625	0.255	0.123	1
EC_5	Tsc22d3	0.00597386	0.655619	0.618	0.487	1
EC_5	Nfkbiz	0.00614962	0.741648	0.327	0.177	1
EC_5	Bcap31	0.00629359	0.258947	0.527	0.316	1
EC_5	Cldnd1	0.00632037	0.331347	0.291	0.152	1
EC_5	Lrp5	0.00677239	0.318399	0.309	0.167	1
EC_5	Tomm7	0.0070152	0.361213	0.873	0.687	1
EC_5	Thra	0.00716423	0.431843	0.436	0.262	1
EC_5	Ndufa7	0.00748107	0.349681	0.818	0.568	1
EC_5	Selenos	0.00762033	0.291631	0.273	0.138	1
EC_5	Lifr	0.00797504	0.313435	0.418	0.242	1
EC_5	Ebp	0.00817057	0.37927	0.255	0.125	1
EC_5	Ipo11	0.00831877	0.261117	0.273	0.132	1
EC_5	Emp1	0.00869158	0.943233	0.364	0.225	1
EC_5	Cox8a	0.00890228	0.335697	0.909	0.752	1
EC_5	Nedd4	0.00970137	0.336944	0.691	0.577	1
EC_6	Myof	1.13809e-113	1.48913	0.529	0.009	1.5898e-109
EC_6	Gkn3	2.72117e-89	2.03287	0.333	0.003	3.8012e-85
EC_6	Sfrp1	4.26117e-83	1.87385	0.314	0.003	5.95243e-79
EC_6	Selp	9.60472e-81	1.24237	0.333	0.004	1.34168e-76
EC_6	Emp3	2.72103e-74	2.22342	0.784	0.064	3.80101e-70
EC_6	Cytl1	7.04855e-74	4.45512	0.725	0.057	9.84612e-70
EC_6	Ctsh	1.52957e-71	2.43832	0.667	0.045	2.13666e-67
EC_6	Bgn	7.70551e-71	3.09821	0.843	0.083	1.07638e-66
EC_6	Vwf	3.75757e-59	3.26682	0.882	0.119	5.24894e-55
EC_6	Htra1	2.82126e-55	1.67843	0.471	0.027	3.94102e-51
EC_6	Eln	7.86623e-55	3.04431	0.667	0.067	1.09883e-50
EC_6	Cpe	1.31422e-52	2.03973	0.647	0.059	1.83584e-48
EC_6	Ptprj	5.71923e-52	0.940796	0.373	0.016	7.9892e-48
EC_6	Amigo2	3.22392e-47	1.07312	0.49	0.036	4.50349e-43
EC_6	Gxylt2	1.17349e-44	1.15593	0.255	0.007	1.63925e-40
EC_6	Calml4	8.94178e-44	0.690395	0.275	0.009	1.24908e-39
EC_6	Gja5	7.13808e-42	1.51621	0.392	0.026	9.97118e-38
EC_6	Mgp	1.332e-41	3.6068	0.725	0.114	1.86067e-37
EC_6	Tmem158	5.62603e-40	1.87423	0.412	0.032	7.859e-36
EC_6	Vcam1	9.26841e-40	1.31565	0.49	0.044	1.2947e-35
EC_6	Procr	9.67162e-40	0.905068	0.294	0.013	1.35103e-35
EC_6	Itgb4	8.72006e-38	0.906855	0.255	0.01	1.21811e-33
EC_6	Rbp1	2.02685e-35	1.98197	0.49	0.051	2.8313e-31
EC_6	Bmp4	1.42812e-34	2.08604	0.529	0.065	1.99495e-30
EC_6	Fbln5	3.37533e-34	1.59263	0.569	0.071	4.715e-30
EC_6	Ptgis	4.25856e-34	1.31864	0.314	0.02	5.94878e-30
EC_6	AU021092	3.98836e-33	1.35147	0.569	0.074	5.57133e-29
EC_6	Sulf1	1.20374e-30	1.31303	0.353	0.03	1.68151e-26
EC_6	Cfh	2.24261e-30	2.00823	0.471	0.055	3.1327e-26
EC_6	Ptgs1	4.97605e-30	1.14993	0.588	0.087	6.95105e-26
EC_6	Myrip	9.57564e-30	0.939362	0.373	0.034	1.33762e-25
EC_6	Col5a2	1.14881e-28	0.869272	0.294	0.022	1.60477e-24
EC_6	Fblim1	2.93738e-27	1.56864	0.294	0.024	4.10322e-23
EC_6	Nupr1	3.68837e-27	1.71487	0.275	0.02	5.15229e-23
EC_6	Fxyd5	3.89685e-27	1.68724	0.882	0.263	5.4435e-23
EC_6	Nuak1	2.34038e-26	0.95061	0.255	0.017	3.26928e-22
EC_6	Spint2	4.52428e-26	1.10778	0.412	0.05	6.31997e-22
EC_6	Tnfaip2	1.86458e-23	0.94848	0.294	0.028	2.60463e-19
EC_6	Bmx	1.76459e-22	1.85783	0.412	0.061	2.46495e-18
EC_6	Gata6	1.97373e-22	1.11749	0.392	0.052	2.7571e-18
EC_6	Ass1	9.47294e-22	0.999938	0.451	0.071	1.32327e-17
EC_6	Serpinb6b	1.00754e-21	1.09112	0.392	0.056	1.40743e-17
EC_6	Plac8	7.57865e-20	1.17982	0.255	0.025	1.05866e-15
EC_6	Mxra8	8.44341e-20	1.03809	0.412	0.066	1.17946e-15
EC_6	Clu	2.58051e-19	2.98719	0.647	0.185	3.60471e-15
EC_6	Fhl1	1.23387e-18	1.06704	0.451	0.084	1.7236e-14
EC_6	Synpo	2.4128e-18	0.735222	0.314	0.041	3.37045e-14
EC_6	Fgl2	2.59525e-17	0.538465	0.275	0.032	3.6253e-13
EC_6	Tcf7l1	2.51046e-16	0.780052	0.353	0.057	3.50686e-12
EC_6	Fstl1	6.24289e-16	1.47994	0.51	0.12	8.72069e-12
EC_6	Cmip	1.52544e-15	0.806398	0.412	0.08	2.13089e-11
EC_6	Ccdc80	3.13869e-15	0.794629	0.373	0.067	4.38444e-11
EC_6	Fam135a	7.93643e-15	0.699204	0.294	0.044	1.10864e-10
EC_6	Prss23	8.58912e-15	2.16808	0.412	0.096	1.19981e-10
EC_6	Cd63	9.38687e-15	0.811454	0.431	0.09	1.31125e-10
EC_6	Itga9	1.39981e-14	0.428499	0.255	0.034	1.95539e-10
EC_6	Ninj1	1.71289e-14	0.871378	0.49	0.114	2.39273e-10
EC_6	Lbp	2.10943e-14	0.895437	0.333	0.059	2.94667e-10
EC_6	Sncg	2.25627e-14	1.16285	0.392	0.082	3.15179e-10
EC_6	S100a6	5.14599e-14	1.50317	0.725	0.258	7.18843e-10
EC_6	Lrg1	5.34832e-14	2.2036	0.333	0.065	7.47107e-10
EC_6	Mgst1	8.37672e-14	0.863082	0.412	0.089	1.17014e-09
EC_6	Cpq	1.17e-13	0.758967	0.314	0.054	1.63437e-09
EC_6	Cp	1.20427e-13	0.909464	0.314	0.054	1.68224e-09
EC_6	Megf6	3.80588e-13	0.557869	0.255	0.038	5.31643e-09
EC_6	Tulp4	4.79448e-13	0.990864	0.686	0.241	6.69741e-09
EC_6	Pmepa1	7.54895e-13	0.845794	0.451	0.113	1.05451e-08
EC_6	Ctps	9.68632e-13	0.650049	0.255	0.039	1.35308e-08
EC_6	Zyx	9.91026e-13	1.53847	0.588	0.204	1.38436e-08
EC_6	Mt1	1.23643e-12	1.71984	0.412	0.1	1.72717e-08
EC_6	Bace2	1.48247e-12	0.49333	0.255	0.04	2.07087e-08
EC_6	Fam3c	1.80509e-12	1.93584	0.588	0.229	2.52152e-08
EC_6	Tspan5	2.04253e-12	0.555684	0.255	0.04	2.85321e-08
EC_6	Mettl7a1	2.63648e-12	0.537939	0.255	0.04	3.6829e-08
EC_6	Pam	3.07512e-12	1.34828	0.824	0.357	4.29564e-08
EC_6	Nr2f2	3.27907e-12	1.17438	0.333	0.069	4.58053e-08
EC_6	Csrp2	5.0287e-12	1.29797	0.627	0.227	7.0246e-08
EC_6	Hs3st1	1.15458e-11	0.94987	0.471	0.131	1.61283e-07
EC_6	Casp4	2.51629e-11	0.495235	0.294	0.057	3.515e-07
EC_6	Lmo2	3.3472e-11	1.00891	0.667	0.258	4.6757e-07
EC_6	Insr	3.3771e-11	0.601299	0.333	0.071	4.71747e-07
EC_6	Anxa1	1.23625e-10	0.996967	0.275	0.055	1.72691e-06
EC_6	Gaa	1.44279e-10	0.577274	0.275	0.053	2.01543e-06
EC_6	Vegfc	1.91299e-10	0.560763	0.373	0.09	2.67226e-06
EC_6	Cst3	2.0389e-10	1.31063	0.961	0.826	2.84814e-06
EC_6	Ehbp1l1	2.28657e-10	0.477725	0.353	0.082	3.19412e-06
EC_6	Cd9	2.768e-10	0.953873	0.941	0.603	3.86662e-06
EC_6	Capg	1.19098e-09	0.622817	0.255	0.052	1.66369e-05
EC_6	Rps28	1.42619e-09	0.725341	0.98	0.956	1.99225e-05
EC_6	Ntn1	2.15897e-09	0.71383	0.392	0.111	3.01587e-05
EC_6	Ackr3	2.31579e-09	0.949262	0.627	0.255	3.23492e-05
EC_6	Vim	3.22761e-09	0.89521	0.961	0.754	4.50865e-05
EC_6	Tgm2	3.40292e-09	0.866256	0.686	0.312	4.75354e-05
EC_6	Icam1	3.42554e-09	0.780928	0.745	0.318	4.78513e-05
EC_6	Rps27	3.68673e-09	0.599251	0.98	0.971	5.14999e-05
EC_6	Rpl23	3.79717e-09	0.635674	0.98	0.951	5.30427e-05
EC_6	Tmed3	4.53231e-09	0.609476	0.529	0.179	6.33119e-05
EC_6	Eif3i	4.58837e-09	0.732938	0.627	0.259	6.40949e-05
EC_6	Fn1	5.60826e-09	1.07022	0.353	0.098	7.83418e-05
EC_6	Timp2	6.71823e-09	0.951461	0.588	0.231	9.38469e-05
EC_6	Pde3a	7.89591e-09	0.698285	0.412	0.123	0.000110298
EC_6	Rps9	1.01542e-08	0.683249	0.961	0.896	0.000141845
EC_6	S100a11	1.01943e-08	1.11447	0.902	0.543	0.000142405
EC_6	Sorbs2	1.05187e-08	0.483345	0.255	0.055	0.000146936
EC_6	Lap3	1.14152e-08	0.857925	0.294	0.073	0.000159459
EC_6	Fbln2	1.14756e-08	1.58142	0.471	0.172	0.000160303
EC_6	Tmx4	1.16289e-08	0.448066	0.333	0.085	0.000162444
EC_6	Rps20	1.23406e-08	0.537558	1	0.962	0.000172386
EC_6	Cgnl1	1.42573e-08	0.816291	0.392	0.12	0.00019916
EC_6	Scd2	1.8328e-08	0.509649	0.294	0.073	0.000256024
EC_6	Flna	2.42555e-08	0.883693	0.471	0.162	0.000338825
EC_6	Bcam	2.46365e-08	0.575523	0.824	0.392	0.000344148
EC_6	Lima1	2.49253e-08	0.748003	0.588	0.241	0.000348181
EC_6	Rpl36a	2.6675e-08	0.829902	0.922	0.757	0.000372623
EC_6	Ptprr	3.03337e-08	0.929182	0.373	0.114	0.000423731
EC_6	Rps16	3.20055e-08	0.658737	1	0.916	0.000447084
EC_6	Paics	3.9762e-08	0.760236	0.529	0.208	0.000555435
EC_6	Tnfaip8	4.45446e-08	0.481562	0.333	0.092	0.000622244
EC_6	Rplp1	4.45839e-08	0.578294	1	0.936	0.000622792
EC_6	Entpd1	4.82021e-08	0.685334	0.49	0.17	0.000673335
EC_6	Rpl37a	5.04393e-08	0.533087	1	0.968	0.000704587
EC_6	Card19	5.93643e-08	0.639622	0.627	0.256	0.00082926
EC_6	Atp2b4	7.28516e-08	0.571076	0.392	0.123	0.00101766
EC_6	Cavin3	9.12973e-08	0.670563	0.745	0.348	0.00127533
EC_6	Net1	9.37318e-08	0.979373	0.255	0.063	0.00130934
EC_6	Numa1	1.09577e-07	0.912477	0.451	0.162	0.00153068
EC_6	Rai14	1.19116e-07	0.523377	0.294	0.077	0.00166394
EC_6	Rps3	1.20885e-07	0.682344	0.98	0.885	0.00168864
EC_6	Rps23	1.55135e-07	0.577772	0.98	0.924	0.00216708
EC_6	Tmem238	1.61725e-07	0.50289	0.333	0.096	0.00225914
EC_6	Rps24	1.66098e-07	0.509798	1	0.979	0.00232022
EC_6	Il6st	1.93392e-07	1.09365	0.569	0.266	0.00270149
EC_6	Heg1	2.20508e-07	0.899121	0.725	0.392	0.00308027
EC_6	Fth1	2.64512e-07	0.560547	1	0.94	0.00369497
EC_6	Rps12	2.66727e-07	0.611758	0.98	0.874	0.00372591
EC_6	Ltbp4	3.42095e-07	1.14786	0.824	0.516	0.00477872
EC_6	Mall	3.93089e-07	0.882543	0.294	0.087	0.00549106
EC_6	Ppp3ca	3.93099e-07	0.530025	0.686	0.314	0.00549119
EC_6	Rps29	3.99622e-07	0.437689	1	0.989	0.00558232
EC_6	Pdcd4	4.5001e-07	0.775437	0.49	0.188	0.00628618
EC_6	Gja4	4.91332e-07	1.12102	0.314	0.101	0.00686341
EC_6	Rpl34	5.00559e-07	0.516531	0.961	0.943	0.00699231
EC_6	Pbx1	5.22687e-07	0.720458	0.392	0.138	0.00730141
EC_6	Rpl10	5.55066e-07	0.565563	0.902	0.824	0.00775371
EC_6	Golim4	6.32272e-07	0.483359	0.392	0.131	0.0088322
EC_6	Rps5	7.17514e-07	0.59229	1	0.916	0.010023
EC_6	Azin1	7.18342e-07	1.02136	0.49	0.194	0.0100345
EC_6	Rpl39	7.18605e-07	0.622337	0.961	0.924	0.0100382
EC_6	Ehd4	7.49471e-07	0.698294	0.706	0.361	0.0104694
EC_6	Rpl35a	7.63403e-07	0.533935	0.98	0.958	0.010664
EC_6	B4galt1	8.37249e-07	0.603767	0.392	0.142	0.0116955
EC_6	Tm4sf1	9.10806e-07	0.975578	0.941	0.826	0.0127231
EC_6	Stab1	9.28018e-07	0.833606	0.49	0.202	0.0129635
EC_6	Wwp1	9.80702e-07	0.580644	0.373	0.129	0.0136994
EC_6	Iscu	1.16496e-06	0.61988	0.647	0.306	0.0162733
EC_6	Nrip1	1.33129e-06	0.58581	0.373	0.126	0.0185967
EC_6	Nme2	1.44892e-06	0.76576	0.843	0.64	0.0202399
EC_6	Fbn1	1.47401e-06	0.393936	0.255	0.068	0.0205904
EC_6	Jag1	1.51673e-06	0.705965	0.373	0.127	0.0211872
EC_6	Sptssa	1.61342e-06	0.655165	0.667	0.308	0.0225379
EC_6	Edn1	1.61767e-06	1.39166	0.451	0.198	0.0225972
EC_6	Rpl31	1.64279e-06	0.55351	0.941	0.639	0.0229481
EC_6	Rexo2	1.71228e-06	0.776562	0.608	0.272	0.0239189
EC_6	Gpx1	1.85111e-06	0.668617	0.745	0.417	0.0258581
EC_6	Fkbp7	2.0227e-06	0.329672	0.373	0.124	0.0282551
EC_6	Mrtfb	2.05443e-06	0.424711	0.471	0.179	0.0286984
EC_6	Ttc28	2.16704e-06	0.403989	0.529	0.211	0.0302714
EC_6	Bola2	2.23771e-06	0.507104	0.529	0.224	0.0312586
EC_6	Zfp467	2.32576e-06	0.392373	0.294	0.089	0.0324886
EC_6	Fkbp2	2.63991e-06	0.356191	0.431	0.154	0.0368769
EC_6	Rpl13	2.64695e-06	0.463345	1	0.956	0.0369752
EC_6	Ncoa7	2.79017e-06	0.558205	0.294	0.091	0.0389759
EC_6	Snx18	3.01776e-06	0.545586	0.275	0.082	0.0421551
EC_6	Ccpg1	3.35239e-06	0.477032	0.412	0.157	0.0468295
EC_6	Rpl30	3.35948e-06	0.482923	0.98	0.933	0.0469286
EC_6	Rpl28	3.4157e-06	0.482259	1	0.935	0.0477139
EC_6	Emp1	3.4207e-06	1.06062	0.529	0.22	0.0477838
EC_6	Gnaq	3.78276e-06	0.540967	0.569	0.249	0.0528414
EC_6	Wdr83os	4.07621e-06	0.478096	0.529	0.227	0.0569406
EC_6	Eef1b2	4.09933e-06	0.579874	0.922	0.635	0.0572636
EC_6	Bcr	4.7709e-06	0.420778	0.255	0.072	0.0666448
EC_6	Tspo	5.07659e-06	0.831278	0.824	0.551	0.0709149
EC_6	Nmt2	5.20954e-06	0.413379	0.333	0.111	0.072772
EC_6	Mmrn2	5.75413e-06	0.653785	0.647	0.316	0.0803794
EC_6	Apoe	5.94382e-06	1.59049	0.608	0.332	0.0830292
EC_6	Tmpo	6.08018e-06	0.475492	0.51	0.219	0.084934
EC_6	Dst	6.22633e-06	0.684999	0.725	0.437	0.0869757
EC_6	Rrbp1	6.39904e-06	0.627289	0.667	0.363	0.0893883
EC_6	Cdkn2aipnl	6.41109e-06	0.436628	0.255	0.075	0.0895565
EC_6	Rps26	6.87071e-06	0.621916	0.98	0.851	0.0959769
EC_6	Bmyc	6.94876e-06	0.299143	0.333	0.11	0.0970672
EC_6	Mrpl52	6.96745e-06	0.550707	0.706	0.386	0.0973283
EC_6	Asnsd1	6.99836e-06	0.388175	0.294	0.092	0.0977601
EC_6	Rpl35	7.1538e-06	0.464004	0.941	0.912	0.0999314
EC_6	Atp2a3	7.15407e-06	0.583101	0.412	0.158	0.0999352
EC_6	2300009A05Rik	7.35096e-06	0.471489	0.275	0.087	0.102686
EC_6	Plec	7.60543e-06	0.733409	0.549	0.277	0.10624
EC_6	Bcl9l	7.68498e-06	0.386634	0.314	0.103	0.107351
EC_6	Syt7	7.76771e-06	0.471445	0.275	0.083	0.108507
EC_6	Nenf	9.13239e-06	0.571676	0.647	0.336	0.12757
EC_6	Rpl22	9.60085e-06	0.517807	0.941	0.853	0.134114
EC_6	Avpi1	1.10941e-05	0.519661	0.255	0.077	0.154974
EC_6	Rplp2	1.12263e-05	0.44948	0.922	0.836	0.156821
[truncated: 1,969 more rows]

## Sheet: Table IV
Supplementary Table IV. Top5 differentially expressed markers per EC cluster
cluster	gene	p_val	avg_log2FC	pct.1	pct.2	p_val_adj
EC_1	Fabp4	4.688e-70	1.15928	1	0.769	6.54867e-66
EC_1	Sparcl1	2.13663e-54	1.38032	0.811	0.516	2.98466e-50
EC_1	Mgll	5.98572e-45	1.10369	0.854	0.594	8.36145e-41
EC_1	Hspg2	2.71263e-40	1.39701	0.651	0.36	3.78927e-36
EC_1	Rflnb	1.05014e-27	1.22305	0.527	0.275	1.46694e-23
EC_2	Junb	3.13579e-122	2.1899	0.994	0.556	4.38039e-118
EC_2	Hspa1a	1.06491e-107	2.95516	0.819	0.247	1.48757e-103
EC_2	Hspa1b	1.42485e-84	2.63423	0.741	0.233	1.99037e-80
EC_2	Gm26532	2.38927e-78	2.15687	0.706	0.238	3.33758e-74
EC_2	Iigp1	9.20283e-40	2.12664	0.653	0.343	1.28554e-35
EC_3	Hpgd	1.77768e-207	3.53389	0.919	0.109	2.48324e-203
EC_3	Tmem100	1.45734e-191	3.22021	0.895	0.122	2.03576e-187
EC_3	Sema3c	2.72754e-178	3.02911	0.703	0.038	3.8101e-174
EC_3	Plvap	1.16844e-167	3.00642	0.8	0.1	1.6322e-163
EC_3	Hilpda	1.55232e-131	2.62614	0.735	0.125	2.16844e-127
EC_4	Tnni3	1.80421e-173	3.68708	0.924	0.095	2.5203e-169
EC_4	Tnnt2	1.01751e-160	3.5352	0.891	0.098	1.42136e-156
EC_4	Fabp3	1.56373e-156	3.54036	0.88	0.098	2.18438e-152
EC_4	Myl2	2.98319e-156	3.76561	0.957	0.14	4.16722e-152
EC_4	Mb	1.97693e-151	3.61311	0.875	0.103	2.76157e-147
EC_5	Cfh	4.13249e-154	4.68294	0.927	0.036	5.77268e-150
EC_5	H19	3.75071e-136	4.04918	0.527	0.005	5.23937e-132
EC_5	Cpe	6.11731e-119	4.01882	0.873	0.049	8.54526e-115
EC_5	Dcn	1.58336e-91	4.21858	0.855	0.072	2.2118e-87
EC_5	Apoe	1.61684e-34	4.07396	0.891	0.321	2.25857e-30
EC_6	Cytl1	7.04855e-74	4.45512	0.725	0.057	9.84612e-70
EC_6	Bgn	7.70551e-71	3.09821	0.843	0.083	1.07638e-66
EC_6	Vwf	3.75757e-59	3.26682	0.882	0.119	5.24894e-55
EC_6	Eln	7.86623e-55	3.04431	0.667	0.067	1.09883e-50
EC_6	Mgp	1.332e-41	3.6068	0.725	0.114	1.86067e-37
EC_7	Fibin	2.42072e-210	3.57091	0.947	0.025	3.3815e-206
EC_7	Ednrb	2.27427e-81	3.18209	1	0.193	3.17693e-77
EC_7	Pmp22	2.15317e-73	3.15274	1	0.24	3.00777e-69
EC_7	Hopx	1.44447e-72	3.33939	1	0.23	2.01778e-68
EC_7	Emp2	3.22859e-71	3.90761	1	0.255	4.51001e-67
EC_8	Mmrn1	1.35599e-272	4.52954	0.947	0.004	1.89419e-268
EC_8	Maf	5.31311e-218	3.8479	0.921	0.01	7.42188e-214
EC_8	Fgl2	1.93634e-166	3.70922	0.895	0.019	2.70488e-162
EC_8	Ccl21a	9.52283e-150	6.90955	0.711	0.011	1.33024e-145
EC_8	Igfbp5	3.14079e-105	5.30509	0.816	0.033	4.38738e-101

## Sheet: Table V
Supplementary Table V. The differentially expressed markers for EndMT- and EndMT+ clusters
cluster	gene	p_val	avg_log2FC	pct.1	pct.2	p_val_adj
EndMT-	Cd36	6.88992e-61	2.55535	0.961	0.465	9.62453e-57
EndMT-	Ly6c1	4.90057e-44	1.91305	0.932	0.465	6.84561e-40
EndMT-	Gpihbp1	4.43896e-40	2.04287	0.867	0.431	6.20079e-36
EndMT-	Cdh5	9.88068e-34	1.48021	0.866	0.729	1.38023e-29
EndMT-	Kitl	1.14571e-33	2.08294	0.754	0.285	1.60044e-29
EndMT-	Cxcl12	1.38531e-32	2.92579	0.716	0.271	1.93514e-28
EndMT-	Rgcc	1.88672e-31	3.06887	0.658	0.167	2.63556e-27
EndMT-	Sparcl1	1.91017e-30	2.49746	0.648	0.146	2.66832e-26
EndMT-	Tspan13	1.29073e-29	1.70991	0.777	0.521	1.80302e-25
EndMT-	Igfbp7	2.901e-29	2.36708	0.739	0.368	4.0524e-25
EndMT-	Tcim	3.85533e-29	2.37881	0.684	0.236	5.38551e-25
EndMT-	Car4	4.66436e-28	2.70932	0.531	0.028	6.51564e-24
EndMT-	Ly6a	4.13742e-27	1.22538	0.92	0.465	5.77956e-23
EndMT-	Slc9a3r2	1.12303e-23	1.17052	0.86	0.729	1.56876e-19
EndMT-	Esam	3.49509e-23	1.17793	0.829	0.611	4.88228e-19
EndMT-	Lpl	6.75188e-23	1.92193	0.654	0.292	9.4317e-19
EndMT-	Kdr	7.52228e-23	1.6774	0.751	0.472	1.05079e-18
EndMT-	Cdkn1a	1.06717e-22	1.42586	0.84	0.576	1.49073e-18
EndMT-	Ybx1	4.81765e-21	0.89804	0.922	0.917	6.72978e-17
EndMT-	Cav1	4.27738e-20	0.951669	0.903	0.812	5.97508e-16
EndMT-	Cyyr1	9.02122e-20	1.40236	0.688	0.382	1.26017e-15
EndMT-	Clic5	1.83584e-18	1.41882	0.691	0.417	2.56448e-14
EndMT-	Fabp4	2.00018e-18	2.28187	0.833	0.854	2.79406e-14
EndMT-	Lims2	3.08918e-18	1.44185	0.628	0.285	4.31528e-14
EndMT-	Adgrf5	3.12574e-18	1.12527	0.821	0.667	4.36635e-14
EndMT-	Mgll	3.96944e-18	1.68555	0.691	0.458	5.54491e-14
EndMT-	AW112010	7.6916e-18	1.76751	0.549	0.201	1.07444e-13
EndMT-	Id1	7.96108e-18	1.38673	0.782	0.604	1.11208e-13
EndMT-	Itga1	1.11919e-17	1.49585	0.625	0.319	1.5634e-13
EndMT-	Cav2	1.22498e-17	1.06337	0.777	0.653	1.71118e-13
EndMT-	Sparc	1.83531e-17	1.33175	0.787	0.59	2.56375e-13
EndMT-	Tcf15	5.01743e-17	1.78658	0.421	0.062	7.00885e-13
EndMT-	Myo10	5.08032e-17	1.51803	0.436	0.076	7.0967e-13
EndMT-	Slfn5	1.16848e-16	1.4427	0.715	0.514	1.63226e-12
EndMT-	Ifi203	2.06203e-16	1.61377	0.505	0.16	2.88045e-12
EndMT-	Timp4	3.64969e-16	2.00398	0.421	0.069	5.09825e-12
EndMT-	BC028528	3.75394e-16	1.79188	0.508	0.194	5.24388e-12
EndMT-	Flt1	4.47137e-16	1.02239	0.767	0.493	6.24606e-12
EndMT-	C1qtnf9	5.01069e-16	1.63806	0.427	0.076	6.99943e-12
EndMT-	Depp1	5.96077e-16	2.30406	0.466	0.139	8.3266e-12
EndMT-	Pdgfb	6.43874e-16	1.51155	0.523	0.201	8.99428e-12
EndMT-	Epas1	7.60935e-16	1.50254	0.798	0.688	1.06295e-11
EndMT-	Aqp7	1.11862e-15	1.79243	0.38	0.049	1.56259e-11
EndMT-	Tspan7	1.18366e-15	1.31783	0.672	0.41	1.65346e-11
EndMT-	Adgrl4	1.35155e-15	1.1552	0.711	0.486	1.88798e-11
EndMT-	Col4a2	1.74161e-15	1.48417	0.589	0.326	2.43285e-11
EndMT-	Sgk1	2.26478e-15	1.61762	0.706	0.549	3.16368e-11
EndMT-	Ptp4a3	2.32548e-15	1.5802	0.461	0.146	3.24846e-11
EndMT-	Pcdh17	9.45998e-14	1.45293	0.435	0.132	1.32147e-09
EndMT-	S1pr1	1.25185e-13	0.976262	0.788	0.722	1.74871e-09
EndMT-	Mcf2l	1.93616e-13	1.21841	0.339	0.035	2.70462e-09
EndMT-	Cyp4b1	2.25769e-13	1.55257	0.487	0.188	3.15377e-09
EndMT-	Itga6	2.84752e-13	1.28314	0.554	0.306	3.9777e-09
EndMT-	Xdh	2.92478e-13	1.22323	0.484	0.194	4.08562e-09
EndMT-	Snrk	4.05078e-13	1.14266	0.663	0.479	5.65853e-09
EndMT-	Thrsp	4.34788e-13	1.55644	0.347	0.056	6.07355e-09
EndMT-	Rbp7	5.8625e-13	2.5016	0.477	0.222	8.18933e-09
EndMT-	Sema7a	1.08802e-12	1.36185	0.314	0.035	1.51986e-08
EndMT-	Slc6a6	1.47519e-12	1.42127	0.43	0.132	2.06069e-08
EndMT-	Sox17	1.65495e-12	1.32055	0.428	0.139	2.3118e-08
EndMT-	H3f3a	1.66491e-12	0.637272	0.853	0.833	2.32571e-08
EndMT-	Col4a1	1.93613e-12	1.16959	0.724	0.618	2.70457e-08
EndMT-	Rapgef4	2.50107e-12	1.21465	0.312	0.035	3.49374e-08
EndMT-	Cd300lg	3.42208e-12	1.47196	0.581	0.382	4.7803e-08
EndMT-	Egfl7	5.54645e-12	0.708348	0.905	0.91	7.74784e-08
EndMT-	Mndal	7.54935e-12	1.214	0.485	0.201	1.05457e-07
EndMT-	Efnb1	7.56184e-12	1.27771	0.401	0.125	1.05631e-07
EndMT-	AY036118	8.61577e-12	0.737547	0.961	0.792	1.20354e-07
EndMT-	Jup	2.39338e-11	1.01718	0.62	0.444	3.34331e-07
EndMT-	Rap1a	2.50838e-11	1.05147	0.632	0.465	3.50396e-07
EndMT-	Gimap6	2.89926e-11	1.1429	0.579	0.389	4.04997e-07
EndMT-	Hspb1	2.98514e-11	1.22047	0.764	0.646	4.16994e-07
EndMT-	Tbx3	3.4745e-11	1.31674	0.308	0.049	4.85353e-07
EndMT-	Rsad2	8.63153e-11	1.64541	0.286	0.042	1.20574e-06
EndMT-	Ubb	8.84757e-11	0.552788	0.97	0.979	1.23592e-06
EndMT-	Adgrg1	2.26187e-10	1.19191	0.322	0.076	3.15961e-06
EndMT-	Dusp3	2.87989e-10	1.02166	0.627	0.493	4.02292e-06
EndMT-	Pcdh1	3.67731e-10	1.21812	0.291	0.056	5.13684e-06
EndMT-	Ctnnbip1	3.79511e-10	1.23871	0.378	0.139	5.3014e-06
EndMT-	Tcf4	9.25858e-10	0.783852	0.796	0.688	1.29333e-05
EndMT-	Mcc	1.1363e-09	1.09973	0.299	0.069	1.5873e-05
EndMT-	Btnl9	1.1655e-09	1.57909	0.412	0.188	1.62809e-05
EndMT-	Ets1	1.45122e-09	1.05381	0.616	0.465	2.0272e-05
EndMT-	Slc26a10	2.05062e-09	1.00553	0.265	0.035	2.86451e-05
EndMT-	Myl12b	2.95671e-09	0.582914	0.846	0.861	4.13022e-05
EndMT-	Clec1a	3.9e-09	1.17435	0.488	0.299	5.44791e-05
EndMT-	Rasgrp3	6.15764e-09	1.06568	0.373	0.153	8.6016e-05
EndMT-	Actb	6.52809e-09	0.52986	0.973	0.965	9.11908e-05
EndMT-	44443	7.54346e-09	1.15491	0.462	0.271	0.000105375
EndMT-	Slc28a2	8.80155e-09	1.11104	0.253	0.042	0.000122949
EndMT-	Tubb2a	8.81319e-09	1.07028	0.568	0.41	0.000123111
EndMT-	Impdh1	1.0732e-08	1.09744	0.323	0.111	0.000149915
EndMT-	Hopx	1.10036e-08	1.77319	0.287	0.076	0.00015371
EndMT-	Calm1	1.52292e-08	0.526862	0.901	0.917	0.000212736
EndMT-	Pitpnc1	2.29839e-08	1.01986	0.461	0.257	0.000321062
EndMT-	Itpkb	2.87289e-08	1.02656	0.511	0.326	0.000401313
EndMT-	Nes	2.92213e-08	1.09912	0.304	0.097	0.000408192
EndMT-	Dach1	3.0112e-08	0.863114	0.266	0.062	0.000420634
EndMT-	Hilpda	3.08758e-08	1.58245	0.291	0.09	0.000431304
EndMT-	Cldn5	3.19045e-08	0.799303	0.681	0.458	0.000445674
EndMT-	Dynll1	3.6859e-08	0.590797	0.855	0.861	0.000514884
EndMT-	H2-D1	4.03683e-08	0.481184	0.93	0.91	0.000563904
EndMT-	Grap	5.47623e-08	0.943104	0.345	0.139	0.000764975
EndMT-	Ushbp1	8.09233e-08	0.949777	0.501	0.312	0.00113042
EndMT-	Aqp1	1.37426e-07	0.830933	0.604	0.375	0.00191971
EndMT-	Lipe	1.64902e-07	0.94158	0.295	0.104	0.00230352
EndMT-	Tmsb4x	1.80572e-07	0.388314	0.995	1	0.00252241
EndMT-	4930523C07Rik	1.9222e-07	0.994297	0.356	0.167	0.00268512
EndMT-	Afdn	2.61445e-07	0.90331	0.537	0.417	0.00365213
EndMT-	Stmn1	2.81113e-07	1.17739	0.413	0.243	0.00392687
EndMT-	Tmem204	3.34684e-07	0.838762	0.415	0.229	0.0046752
EndMT-	Jam2	3.65961e-07	0.951807	0.527	0.375	0.00511211
EndMT-	B4galt4	6.65605e-07	0.826168	0.27	0.09	0.00929783
EndMT-	Fmo1	8.26033e-07	0.956766	0.589	0.472	0.0115389
EndMT-	Atp5j	8.88851e-07	0.600508	0.795	0.799	0.0124164
EndMT-	Cd93	1.01421e-06	0.761649	0.626	0.528	0.0141675
EndMT-	Rflnb	1.0343e-06	1.15736	0.365	0.181	0.0144482
EndMT-	Srgn	1.04383e-06	0.475753	0.728	0.535	0.0145812
EndMT-	Cfl1	1.14806e-06	0.544035	0.776	0.75	0.0160373
EndMT-	Kank3	1.1529e-06	0.800182	0.571	0.451	0.0161048
EndMT-	Acvrl1	1.34529e-06	1.16239	0.525	0.431	0.0187924
EndMT-	Fas	1.39929e-06	0.753952	0.487	0.319	0.0195467
EndMT-	Rhoa	1.41201e-06	0.482321	0.805	0.812	0.0197244
EndMT-	Ccdc85b	1.47654e-06	0.66648	0.627	0.556	0.0206258
EndMT-	Afap1l1	1.74921e-06	0.921477	0.411	0.257	0.0244348
EndMT-	Cmtm8	2.09367e-06	0.892546	0.291	0.125	0.0292464
EndMT-	Nrp1	2.18908e-06	0.700828	0.624	0.438	0.0305793
EndMT-	Dlc1	2.42501e-06	0.844668	0.465	0.306	0.033875
EndMT-	Sox18	2.61826e-06	0.822377	0.621	0.535	0.0365745
EndMT-	Ptma	2.91457e-06	0.32871	0.979	0.979	0.0407137
EndMT-	Btg2	3.36137e-06	1.12276	0.63	0.569	0.046955
EndMT-	Smco4	3.41644e-06	0.843815	0.35	0.188	0.0477243
EndMT-	Rasgrp2	3.65398e-06	0.847831	0.303	0.132	0.0510424
EndMT-	Tuba1a	3.80164e-06	0.777456	0.596	0.472	0.0531051
EndMT-	Rnf144a	4.50063e-06	0.925512	0.324	0.16	0.0628693
EndMT-	Mast4	4.51698e-06	0.941782	0.384	0.236	0.0630977
EndMT-	Znrf1	5.20074e-06	0.701153	0.264	0.097	0.0726492
EndMT-	Plpp1	5.49542e-06	0.894637	0.561	0.472	0.0767656
EndMT-	Itm2b	5.74284e-06	0.46205	0.955	0.944	0.0802217
EndMT-	Clic4	5.7868e-06	0.768955	0.621	0.556	0.0808358
EndMT-	Dll4	6.09722e-06	0.787255	0.254	0.09	0.085172
EndMT-	Ucp2	6.21039e-06	0.906833	0.525	0.382	0.0867529
EndMT-	Spry1	6.55347e-06	0.880683	0.251	0.097	0.0915455
EndMT-	Hspa8	7.43764e-06	0.516401	0.915	0.924	0.103896
EndMT-	Sptbn1	8.32972e-06	0.535853	0.912	0.938	0.116358
EndMT-	Ptprg	8.68629e-06	0.89143	0.363	0.215	0.121339
EndMT-	Dnaja1	9.29783e-06	0.64715	0.757	0.743	0.129881
EndMT-	Pltp	1.07554e-05	1.19177	0.503	0.375	0.150242
EndMT-	Epb41	1.21983e-05	0.679006	0.271	0.111	0.170398
EndMT-	Pakap.1	1.27431e-05	0.731824	0.615	0.549	0.178008
EndMT-	S100a13	1.35209e-05	0.475611	0.786	0.778	0.188873
EndMT-	Arpc3	1.57516e-05	0.54284	0.712	0.688	0.220034
EndMT-	Nostrin	1.78924e-05	0.848464	0.313	0.16	0.249939
EndMT-	B2m	1.81109e-05	0.376367	0.896	0.924	0.252992
EndMT-	Foxf1	1.94703e-05	1.11621	0.251	0.104	0.271981
EndMT-	H2-Q4	2.29429e-05	0.623739	0.574	0.465	0.32049
EndMT-	Hpgd	2.53801e-05	1.43277	0.318	0.167	0.354535
EndMT-	Ablim3	2.75491e-05	0.944494	0.252	0.111	0.384833
EndMT-	Ptprb	2.88275e-05	0.496966	0.742	0.653	0.402691
EndMT-	Arl4d	3.15282e-05	0.729508	0.413	0.257	0.440418
EndMT-	Tmem140	3.15512e-05	0.767352	0.421	0.285	0.440739
EndMT-	Abcb1a	3.23038e-05	0.737482	0.332	0.167	0.451252
EndMT-	Ly6e	3.58389e-05	0.425561	0.883	0.819	0.500634
EndMT-	Dhrs3	3.62608e-05	0.706839	0.352	0.194	0.506527
EndMT-	Fnbp1l	3.88739e-05	0.721919	0.426	0.299	0.54303
EndMT-	Tjp1	4.32812e-05	0.771307	0.508	0.396	0.604596
EndMT-	Arhgef15	4.76613e-05	0.82498	0.395	0.264	0.665781
EndMT-	Adrb2	4.97316e-05	0.857117	0.266	0.125	0.694701
EndMT-	Cd38	5.19953e-05	0.68271	0.273	0.132	0.726322
EndMT-	Gng11	5.4655e-05	0.341956	0.841	0.819	0.763476
EndMT-	Myzap	5.71915e-05	1.00463	0.35	0.222	0.798908
EndMT-	Adgrl2	5.81708e-05	0.718192	0.329	0.181	0.812588
EndMT-	Plpp3	6.13138e-05	0.739873	0.588	0.486	0.856493
EndMT-	Arid5b	7.20241e-05	0.689285	0.509	0.41	1
EndMT-	Ctnnd1	7.31924e-05	0.735642	0.402	0.264	1
EndMT-	Tprgl	7.48594e-05	0.656483	0.501	0.424	1
EndMT-	Akap12	7.97439e-05	0.822952	0.382	0.243	1
EndMT-	Etl4	8.58035e-05	0.735009	0.293	0.16	1
EndMT-	Srsf2	8.98253e-05	0.938188	0.58	0.562	1
EndMT-	Kras	9.08794e-05	0.777071	0.38	0.264	1
EndMT-	Gnai2	9.13994e-05	0.429963	0.836	0.826	1
EndMT-	Ercc1	9.52118e-05	0.685788	0.261	0.125	1
EndMT-	Plin2	0.000105352	0.741639	0.273	0.146	1
EndMT-	H3f3b	0.000112257	0.540392	0.867	0.861	1
EndMT-	Rsrp1	0.000113084	0.783059	0.637	0.632	1
EndMT-	Klf2	0.00012125	0.397896	0.875	0.861	1
EndMT-	Snx3	0.000123916	0.596489	0.617	0.611	1
EndMT-	Klf7	0.00012985	0.672077	0.554	0.486	1
EndMT-	Plscr1	0.000133859	0.665533	0.271	0.139	1
EndMT-	Picalm	0.000136512	0.821131	0.454	0.368	1
EndMT-	Ceacam1	0.000160479	0.534051	0.319	0.174	1
EndMT-	Rassf1	0.000162112	0.710911	0.4	0.292	1
EndMT-	Txn1	0.000199491	0.638456	0.644	0.632	1
EndMT-	Lrrc8c	0.000259436	0.648166	0.383	0.264	1
EndMT-	Rasal2	0.000276759	0.589534	0.281	0.153	1
EndMT-	Abhd2	0.000379294	0.730527	0.266	0.153	1
EndMT-	Id3	0.000416707	0.317902	0.856	0.868	1
EndMT-	Stx12	0.000435203	0.653551	0.326	0.208	1
EndMT-	Ube2d3	0.000462452	0.535603	0.61	0.576	1
EndMT-	Sdc3	0.000464338	0.612834	0.251	0.132	1
EndMT-	Arhgef12	0.000494192	0.771188	0.512	0.465	1
EndMT-	Ier2	0.000565385	0.689754	0.67	0.646	1
EndMT-	Tspan18	0.000580252	0.765849	0.296	0.188	1
EndMT-	Anp32a	0.000641231	0.686116	0.64	0.653	1
EndMT-	Ets2	0.000652047	0.686966	0.416	0.326	1
EndMT-	Eif4ebp2	0.000770048	0.599707	0.271	0.153	1
EndMT-	Lyn	0.000896661	0.624371	0.317	0.215	1
EndMT-	Cd81	0.000907962	0.748834	0.68	0.799	1
EndMT-	Ier5l	0.000909066	0.975109	0.322	0.222	1
EndMT-	Rtl8a	0.000943178	0.612652	0.533	0.472	1
EndMT-	Xiap	0.000949679	0.595905	0.447	0.354	1
EndMT-	Fkbp1a	0.00106323	0.452312	0.78	0.785	1
EndMT-	Unc45b	0.00117169	0.690042	0.415	0.319	1
EndMT-	Galnt18	0.0011975	0.532019	0.312	0.194	1
EndMT-	Cycs	0.00120938	0.721611	0.468	0.417	1
EndMT-	Tmem100	0.00139949	1.7864	0.314	0.243	1
EndMT-	Arap3	0.00149152	0.685718	0.413	0.354	1
EndMT-	Sppl2a	0.00149462	0.652968	0.3	0.194	1
EndMT-	Plk2	0.00162515	0.733421	0.48	0.389	1
EndMT-	Btg3	0.00164114	0.544221	0.309	0.208	1
EndMT-	Vamp3	0.00165689	0.606281	0.32	0.222	1
EndMT-	Pls3	0.00172425	0.67936	0.328	0.229	1
EndMT-	Dusp1	0.00179374	0.41674	0.748	0.688	1
EndMT-	Ccny	0.00181875	0.669299	0.32	0.236	1
EndMT-	Palmd	0.00189646	0.613707	0.461	0.368	1
EndMT-	Wasf2	0.00190992	0.514512	0.544	0.507	1
EndMT-	Fermt2	0.00191544	0.54273	0.581	0.576	1
EndMT-	Podxl	0.00219896	0.51931	0.592	0.535	1
EndMT-	Fcho2	0.00220983	0.692607	0.431	0.375	1
EndMT-	Plscr2	0.00226996	0.670394	0.286	0.194	1
EndMT-	Tpm1	0.0023478	1.26074	0.47	0.417	1
EndMT-	S100a1	0.0023642	0.623401	0.464	0.403	1
EndMT-	Hpcal1	0.00292998	0.582454	0.365	0.292	1
EndMT-	Cdc42ep1	0.00300548	0.50866	0.251	0.153	1
EndMT-	Txnip	0.00306734	0.289199	0.859	0.875	1
EndMT-	Tmem88	0.00365855	0.713105	0.302	0.222	1
EndMT-	Mxra7	0.00382998	0.646068	0.265	0.181	1
EndMT-	Ier5	0.00407059	0.663707	0.408	0.319	1
EndMT-	Ddx5	0.00416677	0.370234	0.836	0.861	1
EndMT-	Sgms1	0.00422498	0.65754	0.409	0.361	1
EndMT-	Ehd2	0.00437274	0.394426	0.587	0.556	1
EndMT-	Tinagl1	0.00448046	0.464674	0.602	0.556	1
EndMT-	Ssh2	0.00449229	0.682803	0.286	0.201	1
EndMT-	Ubald2	0.00461	0.551243	0.386	0.319	1
EndMT-	Cdc42	0.00471365	0.33464	0.71	0.736	1
EndMT-	Ctla2b	0.00489716	0.608941	0.302	0.222	1
EndMT-	Gm12216	0.00501027	0.734355	0.302	0.222	1
EndMT-	Xaf1	0.00518061	0.608954	0.357	0.278	1
EndMT-	Tmcc3	0.00537075	0.63656	0.315	0.229	1
EndMT-	H2-Q7	0.00556104	0.568629	0.363	0.278	1
EndMT-	Rap1b	0.00562801	0.516174	0.525	0.493	1
EndMT-	Oaz2	0.00630853	0.568887	0.274	0.188	1
EndMT-	Cd34	0.00669677	0.653719	0.447	0.403	1
EndMT-	Arglu1	0.00696276	0.61754	0.396	0.326	1
EndMT-	Fzd4	0.00696384	0.559739	0.406	0.34	1
EndMT-	Qk	0.00741821	0.548066	0.625	0.674	1
EndMT-	Efnb2	0.0075013	0.73442	0.421	0.368	1
EndMT-	Dnajc8	0.00752018	0.640388	0.389	0.34	1
EndMT-	Ehd1	0.00817674	0.532662	0.497	0.472	1
EndMT-	Sec14l1	0.00820442	0.529735	0.396	0.333	1
EndMT-	Ptprm	0.00823228	0.44358	0.255	0.167	1
EndMT-	Bag5	0.00827313	0.49122	0.266	0.181	1
EndMT-	Chchd2	0.00833502	0.280997	0.885	0.944	1
EndMT-	Slc25a5	0.00955472	0.507966	0.48	0.444	1
EndMT-	Gm26532	0.00994758	0.844866	0.342	0.278	1
EndMT+	Cfh	5.31419e-169	4.18671	0.618	0.011	7.42339e-165
EndMT+	Ctsh	3.72316e-166	2.39818	0.604	0.01	5.20089e-162
EndMT+	Cpe	2.31569e-164	3.49385	0.653	0.019	3.23479e-160
EndMT+	Cp	5.7384e-159	2.41626	0.576	0.009	8.01597e-155
EndMT+	Bgn	5.53385e-146	3.17952	0.722	0.045	7.73024e-142
EndMT+	Rbp1	5.25891e-132	2.86272	0.542	0.017	7.34618e-128
EndMT+	Gpm6a	1.69976e-119	1.34005	0.382	0.001	2.3744e-115
EndMT+	Cytl1	1.11958e-113	3.85117	0.556	0.03	1.56394e-109
EndMT+	Igfbp5	1.00562e-109	4.51957	0.444	0.012	1.40475e-105
EndMT+	Mgp	5.86217e-108	4.36504	0.694	0.077	8.18886e-104
EndMT+	Cd63	1.45653e-102	1.89248	0.604	0.049	2.03462e-98
EndMT+	Fgl2	2.56988e-102	2.25086	0.375	0.006	3.58986e-98
EndMT+	Pdlim3	9.24839e-100	1.33264	0.403	0.01	1.29191e-95
EndMT+	Rcn3	7.23151e-98	1.10813	0.368	0.006	1.01017e-93
EndMT+	Bmx	9.10172e-94	1.80608	0.493	0.029	1.27142e-89
EndMT+	Rnase4	1.42935e-92	1.29423	0.41	0.014	1.99666e-88
EndMT+	Pkhd1l1	1.56077e-90	1.20755	0.285	0	2.18024e-86
EndMT+	Nr2f2	1.12945e-84	1.51519	0.493	0.035	1.57773e-80
EndMT+	Vwf	1.35913e-84	3.3034	0.653	0.092	1.89857e-80
EndMT+	Vcam1	3.94323e-83	2.33429	0.417	0.022	5.5083e-79
EndMT+	Spint2	1.67312e-77	1.23846	0.417	0.025	2.33718e-73
EndMT+	Lbp	5.32583e-77	1.5474	0.438	0.03	7.43965e-73
EndMT+	Wipf3	1.44545e-70	1.0182	0.257	0.004	2.01916e-66
EndMT+	Emp3	1.66479e-69	1.56434	0.479	0.047	2.32555e-65
EndMT+	Amigo2	1.42041e-67	0.988665	0.354	0.019	1.98418e-63
EndMT+	Hand2os1	2.16471e-67	1.23363	0.271	0.006	3.02388e-63
EndMT+	Pdlim4	7.66009e-63	1.03978	0.299	0.013	1.07004e-58
EndMT+	Pgm5	2.12655e-61	0.783132	0.257	0.007	2.97058e-57
EndMT+	Prelp	8.67567e-61	1.37734	0.326	0.019	1.21191e-56
EndMT+	Mir99ahg	7.93382e-59	0.820089	0.299	0.015	1.10828e-54
EndMT+	Tmem158	1.07539e-58	1.37089	0.306	0.017	1.50221e-54
EndMT+	Enpp6	2.62227e-58	0.875802	0.257	0.009	3.66305e-54
EndMT+	Fstl1	1.1481e-57	1.61223	0.556	0.089	1.60379e-53
EndMT+	Cpq	5.00717e-56	0.885977	0.368	0.031	6.99452e-52
EndMT+	Cgnl1	6.25556e-56	1.47937	0.542	0.087	8.7384e-52
EndMT+	Gata6	1.05211e-51	1.32757	0.354	0.033	1.46969e-47
EndMT+	Bace2	4.74333e-51	1.01823	0.299	0.021	6.62596e-47
EndMT+	Ccn2	6.88551e-51	2.08869	0.382	0.042	9.61837e-47
EndMT+	Synpo	9.57025e-49	0.774088	0.306	0.024	1.33687e-44
EndMT+	Eln	1.10402e-46	1.96754	0.403	0.054	1.5422e-42
EndMT+	Ptgs1	1.40533e-46	1.19564	0.451	0.068	1.96311e-42
EndMT+	Foxc1	1.66901e-45	0.993415	0.347	0.037	2.33144e-41
EndMT+	Arhgdib	1.04772e-44	1.01762	0.396	0.052	1.46356e-40
EndMT+	Ccdc80	3.13342e-44	1.03105	0.375	0.047	4.37707e-40
EndMT+	Ntn1	4.808e-43	1.18837	0.472	0.084	6.7163e-39
EndMT+	Itga9	7.11385e-42	0.568149	0.257	0.019	9.93733e-38
EndMT+	Megf6	2.07463e-37	0.640681	0.257	0.023	2.89805e-33
EndMT+	Dcn	1.5308e-36	3.00366	0.382	0.07	2.13837e-32
EndMT+	Mgst1	1.66557e-36	1.04641	0.403	0.068	2.32663e-32
EndMT+	Lrg1	2.12822e-36	1.65249	0.333	0.047	2.97291e-32
EndMT+	Gaa	9.25162e-36	0.737821	0.299	0.036	1.29236e-31
EndMT+	Fam174b	4.23444e-35	0.759133	0.292	0.036	5.91509e-31
EndMT+	Tspan5	1.01866e-34	0.619031	0.257	0.026	1.42296e-30
EndMT+	Stab1	1.61874e-34	1.35554	0.597	0.172	2.26122e-30
EndMT+	Atp2b4	2.97191e-34	0.85269	0.465	0.098	4.15146e-30
EndMT+	S100a6	2.50728e-33	1.89121	0.674	0.233	3.50242e-29
EndMT+	Vim	2.68919e-33	1.21835	0.958	0.741	3.75653e-29
EndMT+	Ltbp4	4.19683e-33	1.50471	0.882	0.49	5.86255e-29
EndMT+	Ptpn14	2.17117e-32	0.981024	0.431	0.09	3.0329e-28
EndMT+	Cd302	3.20982e-31	0.692366	0.319	0.049	4.48379e-27
EndMT+	Fxyd5	1.50758e-28	1.16444	0.66	0.245	2.10594e-24
EndMT+	Timp2	1.73475e-28	1.22157	0.611	0.205	2.42327e-24
EndMT+	Cd9	3.73125e-28	1.2647	0.896	0.585	5.21218e-24
EndMT+	Mxra8	6.55863e-28	0.727507	0.312	0.053	9.16175e-24
EndMT+	Apoe	9.88889e-28	3.34762	0.66	0.308	1.38138e-23
EndMT+	Fth1	4.70577e-27	1.15431	0.993	0.937	6.57349e-23
EndMT+	Fn1	8.70571e-27	0.944649	0.375	0.079	1.2161e-22
EndMT+	Il6st	3.9393e-26	1.24142	0.632	0.24	5.50281e-22
EndMT+	Igfbp4	9.81386e-26	1.61244	0.576	0.207	1.3709e-21
EndMT+	Cd59a	2.13228e-25	1.09747	0.417	0.107	2.97858e-21
EndMT+	Psen2	2.40378e-25	0.711012	0.333	0.067	3.35785e-21
EndMT+	Cst3	2.87943e-25	1.18469	0.965	0.816	4.02227e-21
EndMT+	Fbln5	3.62996e-25	0.875497	0.326	0.063	5.07069e-21
EndMT+	Prss23	1.03255e-24	1.72521	0.347	0.081	1.44237e-20
EndMT+	Rps28	1.24737e-24	0.825595	0.986	0.954	1.74246e-20
EndMT+	Tgfbr2	1.87049e-23	0.889782	0.493	0.154	2.61288e-19
EndMT+	S100a11	9.73528e-23	1.04136	0.882	0.521	1.35992e-18
EndMT+	Rps21	1.14584e-22	0.779279	0.965	0.927	1.60062e-18
EndMT+	Rps27	2.34447e-22	0.748318	0.979	0.971	3.275e-18
EndMT+	Scd2	4.86136e-22	0.54143	0.292	0.058	6.79083e-18
EndMT+	Bmp4	1.11041e-21	1.19084	0.285	0.06	1.55113e-17
EndMT+	Gpr182	2.18378e-21	0.80275	0.361	0.091	3.05052e-17
EndMT+	F2r	2.37284e-21	1.13761	0.438	0.136	3.31462e-17
EndMT+	Pir	2.80254e-21	0.685124	0.285	0.059	3.91486e-17
EndMT+	Fkbp7	3.3168e-21	0.617044	0.396	0.105	4.63324e-17
EndMT+	Zyx	3.8032e-21	1.13771	0.528	0.184	5.31268e-17
EndMT+	Selenom	3.90669e-21	0.977813	0.75	0.365	5.45726e-17
EndMT+	Rpl39	4.6476e-21	0.848166	0.979	0.92	6.49223e-17
EndMT+	Clu	5.03157e-21	2.10099	0.479	0.172	7.0286e-17
EndMT+	Tcf7l1	6.10714e-21	0.535458	0.257	0.047	8.53106e-17
EndMT+	Bcr	7.73865e-21	0.921752	0.278	0.057	1.08101e-16
EndMT+	Fxyd6	1.53788e-20	1.27733	0.438	0.146	2.14827e-16
EndMT+	Klhl4	1.68454e-20	0.792894	0.285	0.06	2.35314e-16
EndMT+	Rps9	2.28844e-20	0.737552	0.972	0.891	3.19672e-16
EndMT+	Rpl30	4.02896e-20	0.717408	0.979	0.93	5.62806e-16
EndMT+	Mall	4.57583e-20	0.643257	0.312	0.071	6.39198e-16
EndMT+	Rpl10	6.67671e-20	0.814044	0.917	0.817	9.3267e-16
EndMT+	Meis2	9.36426e-20	0.786816	0.41	0.122	1.30809e-15
EndMT+	Tulp4	1.05004e-19	0.800598	0.576	0.223	1.4668e-15
EndMT+	Rpl37a	1.29134e-19	0.663487	1	0.966	1.80387e-15
EndMT+	Rps3	1.32795e-19	0.758835	0.972	0.879	1.85502e-15
EndMT+	Rfk	1.64206e-19	0.655474	0.403	0.116	2.29379e-15
EndMT+	Csrp2	1.68364e-19	0.941683	0.549	0.209	2.35188e-15
EndMT+	Fndc3b	6.63032e-19	0.71243	0.354	0.097	9.2619e-15
EndMT+	Rps24	7.00988e-19	0.613658	0.993	0.978	9.7921e-15
EndMT+	Rpl23	1.35083e-18	0.644724	0.986	0.948	1.88697e-14
EndMT+	Rps23	1.61833e-18	0.682026	0.958	0.922	2.26064e-14
EndMT+	Rps12	2.06956e-18	0.67413	0.979	0.867	2.89097e-14
EndMT+	Gm1673	2.8833e-18	0.660943	0.299	0.073	4.02768e-14
EndMT+	Ecm2	2.89972e-18	0.690936	0.354	0.098	4.05062e-14
EndMT+	Palm	4.35965e-18	0.857819	0.521	0.197	6.09e-14
EndMT+	Rps16	6.22036e-18	0.667152	1	0.91	8.68922e-14
EndMT+	Eif3i	1.25446e-17	0.804044	0.583	0.239	1.75236e-13
EndMT+	Rpl36a	2.73867e-17	0.759544	0.924	0.746	3.82565e-13
EndMT+	Ece1	3.04095e-17	0.980726	0.806	0.528	4.2479e-13
EndMT+	Rplp1	3.82833e-17	0.61594	0.972	0.935	5.34779e-13
EndMT+	Wls	8.9295e-17	0.588278	0.389	0.119	1.24736e-12
EndMT+	Sntb2	9.91995e-17	0.579492	0.424	0.144	1.38572e-12
EndMT+	Golim4	1.36691e-16	0.539506	0.375	0.116	1.90943e-12
EndMT+	Fhl1	1.57171e-16	0.673636	0.292	0.076	2.19553e-12
EndMT+	Mmrn2	1.74679e-16	0.893528	0.632	0.296	2.44009e-12
EndMT+	Rps20	2.47987e-16	0.574004	0.993	0.961	3.46413e-12
EndMT+	Lmo4	2.71234e-16	1.00744	0.361	0.118	3.78887e-12
EndMT+	Cavin3	3.57372e-16	0.798362	0.688	0.327	4.99213e-12
EndMT+	Rpl38	3.6124e-16	0.616677	0.986	0.947	5.04616e-12
EndMT+	Ninj1	4.35579e-16	0.668163	0.347	0.104	6.0846e-12
EndMT+	Rpl6	4.77904e-16	0.656637	0.965	0.874	6.67584e-12
EndMT+	Nxn	4.79559e-16	0.685251	0.389	0.128	6.69896e-12
EndMT+	Wbp1l	5.93438e-16	0.428958	0.271	0.067	8.28974e-12
EndMT+	Tmsb10	5.96133e-16	0.70574	0.972	0.82	8.32738e-12
EndMT+	Hmcn1	6.14121e-16	0.658228	0.507	0.194	8.57866e-12
EndMT+	Bsg	1.62015e-15	0.965518	0.868	0.616	2.26319e-11
EndMT+	Blvrb	2.16491e-15	0.665453	0.375	0.123	3.02416e-11
EndMT+	Itm2c	2.42781e-15	0.744897	0.535	0.22	3.39141e-11
EndMT+	Ackr3	2.46781e-15	0.852174	0.542	0.239	3.44729e-11
EndMT+	Rpl11	4.69793e-15	0.635322	0.958	0.884	6.56254e-11
EndMT+	Rps8	6.3674e-15	0.584373	0.986	0.926	8.89462e-11
EndMT+	Rpl35a	7.0131e-15	0.558398	0.986	0.955	9.7966e-11
EndMT+	Lgmn	7.38136e-15	0.496614	0.306	0.089	1.0311e-10
EndMT+	Rpsa	9.84456e-15	0.591948	0.951	0.859	1.37519e-10
EndMT+	Rpl22	1.07644e-14	0.559512	0.951	0.846	1.50368e-10
EndMT+	Rpl14	1.10953e-14	0.686122	0.896	0.695	1.54991e-10
EndMT+	Tgm2	1.26715e-14	0.677672	0.604	0.295	1.77008e-10
EndMT+	Aplp2	1.38048e-14	0.835881	0.903	0.674	1.9284e-10
EndMT+	Pam	1.55014e-14	0.82453	0.681	0.341	2.16539e-10
EndMT+	Mrpl52	1.59805e-14	0.706644	0.708	0.365	2.23231e-10
EndMT+	Grina	1.69868e-14	0.570333	0.438	0.16	2.37288e-10
EndMT+	Rpl34	1.97268e-14	0.523577	0.965	0.942	2.75563e-10
EndMT+	Rps19	2.139e-14	0.576003	0.993	0.922	2.98797e-10
EndMT+	Bhlhe40	2.27518e-14	0.568071	0.285	0.081	3.1782e-10
EndMT+	Rps27a	2.35354e-14	0.61439	0.986	0.93	3.28766e-10
EndMT+	Degs1	2.55248e-14	0.63552	0.542	0.232	3.56556e-10
EndMT+	Ppp3ca	2.76455e-14	0.628384	0.618	0.296	3.8618e-10
EndMT+	Rplp2	3.66964e-14	0.538237	0.958	0.827	5.12612e-10
EndMT+	Rps7	4.37875e-14	0.687202	0.972	0.897	6.11667e-10
EndMT+	Rpl28	4.77635e-14	0.529847	0.986	0.932	6.67209e-10
EndMT+	Atp1b3	5.06774e-14	0.639954	0.569	0.253	7.07913e-10
EndMT+	Emp1	5.36537e-14	1.12409	0.486	0.204	7.49488e-10
EndMT+	Rpl36	6.10704e-14	0.56973	0.965	0.927	8.53092e-10
EndMT+	Mustn1	6.83911e-14	0.658449	0.41	0.152	9.55356e-10
EndMT+	AU021092	7.08774e-14	0.608588	0.264	0.073	9.90086e-10
EndMT+	Gas6	7.62851e-14	0.746773	0.59	0.289	1.06563e-09
EndMT+	Cited2	7.78284e-14	0.668953	0.438	0.166	1.08719e-09
EndMT+	Actn1	9.84672e-14	0.512319	0.354	0.118	1.37549e-09
EndMT+	Rpl37	1.23081e-13	0.603099	0.972	0.953	1.71932e-09
EndMT+	Gabarapl1	2.60872e-13	0.784603	0.472	0.2	3.64412e-09
EndMT+	Tmem64	2.81652e-13	0.426894	0.264	0.073	3.93439e-09
EndMT+	mt-Co1	3.06325e-13	0.559541	0.965	0.963	4.27905e-09
EndMT+	Lmo2	3.28068e-13	0.690795	0.535	0.244	4.58279e-09
EndMT+	Rps10	4.05547e-13	0.512013	0.965	0.919	5.66509e-09
EndMT+	Rpl17	4.13382e-13	0.632635	0.951	0.797	5.77454e-09
EndMT+	Rpl26	4.55462e-13	0.56914	0.972	0.89	6.36235e-09
EndMT+	Rps3a1	5.01274e-13	0.532734	0.972	0.919	7.0023e-09
EndMT+	Rpl12	6.06779e-13	0.663608	0.812	0.547	8.4761e-09
EndMT+	Hsd3b7	6.41666e-13	0.493789	0.347	0.118	8.96343e-09
EndMT+	Zfp467	6.51384e-13	0.367783	0.271	0.078	9.09918e-09
EndMT+	Rps6	6.62063e-13	0.652381	0.903	0.719	9.24836e-09
EndMT+	Crim1	6.83007e-13	0.956713	0.715	0.424	9.54092e-09
EndMT+	Icam1	7.20884e-13	0.621572	0.625	0.302	1.007e-08
EndMT+	Aprt	7.67157e-13	0.409661	0.396	0.143	1.07164e-08
EndMT+	Cmip	7.78954e-13	0.525802	0.257	0.074	1.08812e-08
EndMT+	Dnajb4	9.05345e-13	0.469102	0.264	0.077	1.26468e-08
EndMT+	Rpl24	9.20572e-13	0.580905	0.965	0.885	1.28595e-08
EndMT+	Rpl21	9.27599e-13	0.487388	0.951	0.93	1.29576e-08
EndMT+	Tm4sf1	1.12096e-12	1.1223	0.91	0.822	1.56586e-08
EndMT+	Trim47	1.20979e-12	0.380003	0.479	0.189	1.68996e-08
EndMT+	Rpl10a	1.40118e-12	0.581839	0.931	0.757	1.9573e-08
EndMT+	Tmed3	1.45997e-12	0.499651	0.431	0.166	2.03943e-08
EndMT+	Rps5	2.06679e-12	0.613718	0.986	0.912	2.88709e-08
EndMT+	Rpl23a	2.30197e-12	0.659754	0.826	0.536	3.21562e-08
EndMT+	Rps13	2.51444e-12	0.569196	0.924	0.881	3.51242e-08
EndMT+	Eef1a1	2.53532e-12	0.480163	1	0.973	3.54159e-08
EndMT+	Entpd1	2.61495e-12	0.588471	0.403	0.158	3.65282e-08
EndMT+	Rpl35	3.78158e-12	0.52814	0.958	0.908	5.28249e-08
EndMT+	Rps29	3.9746e-12	0.436193	1	0.989	5.55212e-08
EndMT+	Rhoj	4.02825e-12	0.689703	0.646	0.344	5.62707e-08
EndMT+	Ctsd	4.07762e-12	0.744461	0.66	0.364	5.69602e-08
EndMT+	Rps18	4.6384e-12	0.528137	0.958	0.892	6.47938e-08
EndMT+	Tshz2	5.25969e-12	0.524662	0.444	0.182	7.34726e-08
EndMT+	Tfpi	8.30742e-12	0.556052	0.319	0.113	1.16046e-07
EndMT+	Shc1	9.34512e-12	0.327427	0.257	0.075	1.30542e-07
EndMT+	Abca1	1.05626e-11	0.623157	0.347	0.129	1.47549e-07
EndMT+	Cemip2	1.11707e-11	0.762225	0.472	0.215	1.56044e-07
EndMT+	Creg1	1.27747e-11	0.402219	0.319	0.111	1.7845e-07
EndMT+	Pmepa1	1.71078e-11	0.450622	0.306	0.106	2.38979e-07
EndMT+	Tnfaip8	1.74742e-11	0.427251	0.264	0.083	2.44098e-07
EndMT+	Nfat5	1.85613e-11	0.630723	0.479	0.219	2.59282e-07
EndMT+	Plvap	2.32438e-11	0.350689	0.549	0.24	3.24693e-07
EndMT+	Rpl22l1	2.61217e-11	0.735317	0.833	0.597	3.64893e-07
EndMT+	Ctsb	2.75391e-11	0.535507	0.632	0.344	3.84694e-07
EndMT+	Maged1	3.744e-11	0.411837	0.299	0.103	5.22999e-07
EndMT+	Rpl4	4.80099e-11	0.556603	0.833	0.561	6.7065e-07
EndMT+	Lyve1	5.01061e-11	1.1489	0.389	0.169	6.99933e-07
EndMT+	Cebpb	5.85748e-11	0.82948	0.34	0.131	8.18232e-07
EndMT+	Rpl31	6.75622e-11	0.537765	0.882	0.625	9.43776e-07
EndMT+	Dab2	6.9071e-11	0.569001	0.306	0.111	9.64853e-07
EndMT+	Serpinb6a	8.86655e-11	0.580324	0.653	0.355	1.23857e-06
EndMT+	Rps4x	9.92768e-11	0.510575	0.986	0.931	1.3868e-06
EndMT+	Rpl13	1.06867e-10	0.448103	0.986	0.955	1.49283e-06
EndMT+	Eef1b2	1.13318e-10	0.585828	0.861	0.622	1.58294e-06
EndMT+	Nme2	1.52069e-10	0.649719	0.833	0.627	2.12425e-06
EndMT+	Rps14	1.58264e-10	0.419931	0.965	0.892	2.21079e-06
EndMT+	Mindy2	1.61006e-10	0.559668	0.347	0.139	2.24909e-06
EndMT+	Gpx1	2.39825e-10	0.510414	0.688	0.401	3.35011e-06
EndMT+	Bola2	3.21342e-10	0.461286	0.465	0.21	4.48883e-06
EndMT+	Nenf	3.99162e-10	0.534209	0.597	0.321	5.57589e-06
EndMT+	Stt3b	4.11958e-10	0.405284	0.361	0.143	5.75465e-06
EndMT+	Nucb1	4.27824e-10	0.560162	0.486	0.237	5.97627e-06
EndMT+	Rpl3	4.30578e-10	0.503815	0.931	0.848	6.01475e-06
EndMT+	Rps15a	4.32982e-10	0.526865	0.951	0.916	6.04832e-06
EndMT+	Npr3	4.40726e-10	1.68581	0.375	0.187	6.1565e-06
EndMT+	Dock6	4.4457e-10	0.433182	0.521	0.248	6.21019e-06
EndMT+	Rpl13a	6.2662e-10	0.475934	0.903	0.69	8.75325e-06
EndMT+	Selenop	6.34356e-10	0.875241	0.889	0.732	8.86132e-06
EndMT+	Tsc22d2	6.67434e-10	0.485171	0.319	0.122	9.32339e-06
EndMT+	Flt4	6.71741e-10	0.939573	0.312	0.128	9.38355e-06
EndMT+	Paics	7.44291e-10	0.488975	0.438	0.196	1.0397e-05
EndMT+	Wwp1	8.24605e-10	0.357824	0.312	0.119	1.15189e-05
EndMT+	Fzd6	1.09199e-09	0.362636	0.292	0.106	1.5254e-05
EndMT+	Rpl32	1.14835e-09	0.445276	0.979	0.902	1.60413e-05
EndMT+	Arl4a	1.17693e-09	0.587981	0.528	0.285	1.64405e-05
EndMT+	Ndrg1	1.2074e-09	0.695561	0.521	0.262	1.68662e-05
EndMT+	Rpl15	1.24428e-09	0.407095	0.944	0.864	1.73814e-05
EndMT+	Rps11	1.70631e-09	0.372382	0.986	0.928	2.38354e-05
EndMT+	Gls	1.71278e-09	0.598333	0.535	0.274	2.39258e-05
EndMT+	Tceal9	1.7564e-09	0.46927	0.542	0.272	2.45351e-05
EndMT+	Nfia	1.83546e-09	0.647934	0.639	0.377	2.56396e-05
EndMT+	Pde3a	1.91967e-09	0.339873	0.306	0.115	2.68159e-05
EndMT+	Fkbp9	2.03294e-09	0.325547	0.382	0.158	2.83982e-05
EndMT+	Tmem176b	2.11045e-09	0.443476	0.542	0.277	2.94809e-05
EndMT+	Eif3e	2.33969e-09	0.468495	0.743	0.441	3.26832e-05
EndMT+	Flna	2.83704e-09	0.512633	0.361	0.153	3.96306e-05
EndMT+	Stxbp6	2.87606e-09	0.51766	0.312	0.127	4.01757e-05
EndMT+	Rcan1	3.01737e-09	0.401536	0.257	0.09	4.21497e-05
EndMT+	Numa1	3.01834e-09	0.515177	0.361	0.152	4.21632e-05
EndMT+	Glg1	3.28631e-09	0.49342	0.403	0.182	4.59065e-05
EndMT+	Rpl7	3.33669e-09	0.452203	0.924	0.862	4.66102e-05
EndMT+	Rps2	3.62381e-09	0.446829	0.917	0.883	5.0621e-05
EndMT+	Bmyc	3.79415e-09	0.380402	0.278	0.101	5.30005e-05
EndMT+	Cstb	3.89879e-09	0.36548	0.361	0.152	5.44622e-05
EndMT+	Rpl9	4.16036e-09	0.437326	0.979	0.947	5.81161e-05
EndMT+	S100a10	4.36594e-09	0.697762	0.84	0.669	6.09878e-05
EndMT+	Hmgn1	5.02633e-09	0.35269	0.569	0.293	7.02128e-05
EndMT+	Creb3l2	5.27475e-09	0.467178	0.319	0.131	7.3683e-05
EndMT+	Rpl5	6.14274e-09	0.414967	0.792	0.546	8.5808e-05
EndMT+	Rpl18a	6.37146e-09	0.40321	0.993	0.936	8.90029e-05
EndMT+	Lama4	6.58672e-09	0.372931	0.382	0.167	9.20099e-05
EndMT+	Rps25	7.83329e-09	0.390354	0.91	0.698	0.000109423
EndMT+	Npm1	8.44029e-09	0.481689	0.792	0.561	0.000117902
EndMT+	Gas5	9.75095e-09	0.639457	0.806	0.62	0.000136211
EndMT+	Pbx1	1.02728e-08	0.583527	0.312	0.129	0.000143501
EndMT+	Rrbp1	1.1041e-08	0.460009	0.597	0.35	0.000154231
EndMT+	Rere	1.26608e-08	0.389528	0.264	0.099	0.000176858
EndMT+	Eif2a	1.78602e-08	0.339107	0.264	0.099	0.000249489
EndMT+	Itpr1	2.28038e-08	0.345783	0.306	0.125	0.000318546
EndMT+	Eid1	2.75502e-08	0.291971	0.438	0.209	0.000384849
EndMT+	Rpl18	2.87427e-08	0.42674	0.972	0.878	0.000401507
EndMT+	Tle1	2.98212e-08	0.385283	0.278	0.111	0.000416572
EndMT+	Rps26	3.11372e-08	0.503965	0.951	0.845	0.000434956
EndMT+	Anxa2	3.12303e-08	0.613413	0.792	0.571	0.000436256
EndMT+	Ephx1	3.26454e-08	0.389489	0.5	0.26	0.000456023
EndMT+	Pdcd4	3.85985e-08	0.503458	0.382	0.179	0.000539182
EndMT+	Lrrfip1	4.05784e-08	0.466312	0.333	0.147	0.00056684
EndMT+	Arl2	4.76882e-08	0.290925	0.285	0.113	0.000666156
EndMT+	Rpl27a	5.06381e-08	0.366004	0.965	0.945	0.000707364
EndMT+	Foxp1	5.7945e-08	0.493711	0.674	0.416	0.000809434
EndMT+	Rpl7a	5.92297e-08	0.472213	0.847	0.747	0.000827379
EndMT+	Map3k1	5.97826e-08	0.361837	0.278	0.111	0.000835104
EndMT+	Ahnak	5.98491e-08	0.507351	0.882	0.716	0.000836032
EndMT+	Svil	6.7131e-08	0.388293	0.347	0.156	0.000937754
EndMT+	Dstn	7.45205e-08	0.590646	0.66	0.448	0.00104098
EndMT+	Aurkaip1	8.10077e-08	0.366315	0.535	0.27	0.0011316
EndMT+	Nos3	9.08671e-08	0.449877	0.354	0.162	0.00126932
EndMT+	Fkbp2	9.59917e-08	0.34984	0.333	0.146	0.00134091
EndMT+	Ecm1	1.00329e-07	0.601796	0.312	0.142	0.00140149
EndMT+	Mfge8	1.03408e-07	0.3573	0.618	0.356	0.0014445
EndMT+	Mrps26	1.05021e-07	0.352151	0.306	0.13	0.00146704
EndMT+	Pfdn5	1.08369e-07	0.430561	0.903	0.767	0.00151381
EndMT+	Atp5mpl	1.0843e-07	0.349642	0.701	0.417	0.00151465
EndMT+	Hdgfl3	1.31059e-07	0.391913	0.278	0.113	0.00183077
EndMT+	Vkorc1	1.35845e-07	0.440506	0.431	0.221	0.00189762
EndMT+	Ipo11	1.3646e-07	0.359513	0.292	0.121	0.00190621
EndMT+	Rpl9-ps6	1.43462e-07	0.301579	0.278	0.114	0.00200402
EndMT+	4932438A13Rik	1.56672e-07	0.392545	0.354	0.161	0.00218855
EndMT+	Fam3c	1.75967e-07	1.01535	0.41	0.224	0.00245809
EndMT+	Rpl19	1.87715e-07	0.358977	0.993	0.947	0.00262219
EndMT+	Flot1	2.11884e-07	0.421705	0.326	0.15	0.00295981
EndMT+	Timp3	2.14757e-07	0.763812	0.812	0.646	0.00299994
EndMT+	Snx9	2.22473e-07	0.296158	0.257	0.103	0.00310773
EndMT+	Rabac1	2.26444e-07	0.459538	0.792	0.618	0.00316319
EndMT+	Rack1	2.40831e-07	0.398169	0.819	0.627	0.00336417
EndMT+	Ube2g2	2.55926e-07	0.294326	0.368	0.173	0.00357502
EndMT+	Cdh13	2.61256e-07	0.533962	0.396	0.195	0.00364948
EndMT+	Ctsz	3.27758e-07	0.369268	0.479	0.258	0.00457845
EndMT+	Lmna	3.96706e-07	0.302932	0.507	0.281	0.00554159
EndMT+	Rps15	4.08502e-07	0.372932	0.826	0.604	0.00570637
EndMT+	Adam10	4.16838e-07	0.414434	0.5	0.274	0.00582281
EndMT+	Hexa	4.25192e-07	0.334118	0.319	0.145	0.00593951
EndMT+	Rplp0	4.54453e-07	0.34951	0.938	0.904	0.00634826
EndMT+	Heg1	4.84648e-07	0.628429	0.583	0.384	0.00677005
EndMT+	Eef1d	5.45744e-07	0.475792	0.701	0.461	0.0076235
EndMT+	Lnpep	6.06383e-07	0.250255	0.396	0.192	0.00847057
EndMT+	Rgs3	6.08995e-07	0.459038	0.368	0.183	0.00850706
EndMT+	Azin1	8.99243e-07	0.557612	0.375	0.186	0.0125615
EndMT+	Tmpo	9.03525e-07	0.299902	0.41	0.21	0.0126213
EndMT+	Nrip1	9.11782e-07	0.316615	0.278	0.119	0.0127367
EndMT+	Glud1	9.16542e-07	0.28826	0.472	0.254	0.0128032
EndMT+	Nop10	9.30212e-07	0.396336	0.5	0.286	0.0129941
EndMT+	Pkd1	9.47154e-07	0.369347	0.285	0.13	0.0132308
EndMT+	Man2a1	9.80952e-07	0.414927	0.333	0.167	0.0137029
EndMT+	Cnn3	9.82038e-07	0.315921	0.569	0.33	0.0137181
EndMT+	Ephb4	1.05835e-06	0.293988	0.5	0.27	0.0147842
EndMT+	Sptssa	1.10623e-06	0.411113	0.521	0.299	0.0154529
EndMT+	Fam162a	1.12627e-06	0.403207	0.319	0.156	0.0157329
EndMT+	Nudt4	1.13349e-06	0.395592	0.382	0.202	0.0158338
EndMT+	Cped1	1.16794e-06	0.334661	0.451	0.245	0.016315
EndMT+	Cldnd1	1.32842e-06	0.287179	0.306	0.141	0.0185567
EndMT+	Fcgrt	1.39044e-06	0.342382	0.479	0.254	0.019423
EndMT+	Marcksl1	1.44322e-06	0.363999	0.292	0.132	0.0201604
EndMT+	Neat1	1.46344e-06	0.609979	0.521	0.305	0.0204427
EndMT+	Esyt2	1.52029e-06	0.260186	0.278	0.121	0.0212369
EndMT+	Nfix	1.55145e-06	0.408258	0.312	0.146	0.0216723
EndMT+	Timm8b	1.6536e-06	0.430883	0.368	0.189	0.0230991
EndMT+	Ccnd2	1.73287e-06	0.486982	0.444	0.252	0.0242065
EndMT+	Tspo	1.92649e-06	0.411065	0.778	0.538	0.0269111
EndMT+	Grn	2.25133e-06	0.321972	0.479	0.271	0.0314489
EndMT+	Sec61g	2.28905e-06	0.365348	0.812	0.589	0.0319757
EndMT+	Fmo2	2.29535e-06	0.669228	0.521	0.329	0.0320638
EndMT+	Mbnl1	2.39014e-06	0.369703	0.667	0.44	0.0333879
EndMT+	Serf2	2.40636e-06	0.358643	0.903	0.805	0.0336144
EndMT+	Cetn3	2.66804e-06	0.254859	0.583	0.337	0.0372698
EndMT+	Snrpg	2.69293e-06	0.455113	0.833	0.579	0.0376175
EndMT+	Atp6v0e	2.7107e-06	0.392817	0.653	0.411	0.0378658
EndMT+	Iscu	3.2843e-06	0.308077	0.528	0.295	0.0458784
EndMT+	Plec	3.29144e-06	0.449193	0.451	0.268	0.0459781
EndMT+	Npdc1	3.9582e-06	0.283318	0.535	0.298	0.0552921
EndMT+	P4hb	4.36349e-06	0.353752	0.472	0.265	0.0609536
EndMT+	Sdf4	4.6731e-06	0.329409	0.604	0.363	0.0652786
EndMT+	Nek7	4.76878e-06	0.269673	0.354	0.181	0.0666151
EndMT+	Sfr1	4.82433e-06	0.270386	0.569	0.332	0.0673911
EndMT+	Hexb	4.87994e-06	0.3628	0.257	0.116	0.0681679
EndMT+	Car8	4.92305e-06	0.334141	0.396	0.212	0.0687701
EndMT+	Hs3st1	5.48047e-06	0.473086	0.271	0.128	0.0765567
EndMT+	Msrb3	6.28623e-06	0.25975	0.34	0.172	0.0878123
EndMT+	Ncl	6.83929e-06	0.310636	0.722	0.495	0.095538
EndMT+	Calu	7.16663e-06	0.345859	0.444	0.248	0.100111
EndMT+	Mrpl54	7.30509e-06	0.26766	0.271	0.121	0.102045
EndMT+	Wdr83os	9.03599e-06	0.263689	0.403	0.22	0.126224
EndMT+	Imp3	9.82602e-06	0.269111	0.465	0.256	0.13726
EndMT+	Anxa6	1.00649e-05	0.329644	0.264	0.124	0.140596
EndMT+	Cbx5	1.03778e-05	0.263529	0.264	0.126	0.144967
EndMT+	2410006H16Rik	1.04811e-05	0.334385	0.674	0.431	0.14641
EndMT+	Slc29a1	1.09674e-05	0.261968	0.361	0.182	0.153204
EndMT+	Smim27	1.18598e-05	0.383923	0.306	0.151	0.165669
EndMT+	Cirbp	1.31782e-05	0.280335	0.444	0.253	0.184086
EndMT+	Rab5if	1.39416e-05	0.274275	0.389	0.21	0.194751
EndMT+	Prdx5	1.4084e-05	0.277141	0.41	0.226	0.196739
EndMT+	Hdgf	1.54837e-05	0.29572	0.382	0.196	0.216292
EndMT+	Hnrnpa0	1.55437e-05	0.279173	0.514	0.299	0.217129
EndMT+	Ppp2r1a	1.59859e-05	0.368136	0.326	0.174	0.223307
EndMT+	Cox7a2l	1.64718e-05	0.270084	0.708	0.465	0.230094
EndMT+	Pros1	1.65901e-05	0.292146	0.403	0.224	0.231747
EndMT+	Slc44a1	1.70318e-05	0.3198	0.292	0.144	0.237917
EndMT+	Phf1	1.75042e-05	0.303867	0.264	0.126	0.244516
EndMT+	Eif3h	1.7659e-05	0.32529	0.729	0.513	0.246678
EndMT+	Ash1l	1.77769e-05	0.335318	0.451	0.258	0.248326
EndMT+	Atpif1	1.86114e-05	0.367682	0.625	0.39	0.259983
EndMT+	Naca	1.9543e-05	0.422961	0.875	0.777	0.272996
EndMT+	Rab11a	2.34087e-05	0.293855	0.681	0.453	0.326996
EndMT+	Cebpd	2.74592e-05	0.459707	0.722	0.486	0.383577
EndMT+	Ppfibp1	2.96785e-05	0.358311	0.438	0.257	0.414579
EndMT+	Ppia	3.37501e-05	0.311473	0.965	0.942	0.471456
EndMT+	B4galt1	3.63718e-05	0.311178	0.271	0.138	0.508078
EndMT+	Cnbp	3.71898e-05	0.318647	0.729	0.513	0.519505
EndMT+	Ssr4	3.87939e-05	0.263457	0.542	0.34	0.541911
EndMT+	Anapc11	4.20329e-05	0.402593	0.431	0.255	0.587157
EndMT+	Sec63	4.91878e-05	0.271085	0.354	0.195	0.687104
EndMT+	mt-Co3	5.12101e-05	0.288867	0.972	0.946	0.715354
EndMT+	Ndufb2	5.35562e-05	0.279019	0.507	0.31	0.748127
EndMT+	Bcap31	5.54716e-05	0.274365	0.507	0.305	0.774882
EndMT+	Stk11	5.80432e-05	0.269788	0.312	0.165	0.810806
EndMT+	Lims1	7.29191e-05	0.28276	0.458	0.282	1
EndMT+	Spr	7.73772e-05	0.287215	0.368	0.207	1
EndMT+	Odc1	7.75301e-05	0.33247	0.264	0.135	1
EndMT+	Lima1	8.46184e-05	0.27772	0.403	0.237	1
EndMT+	Fuca1	9.33631e-05	0.25513	0.306	0.164	1
EndMT+	Polr2l	9.78846e-05	0.255732	0.41	0.236	1
EndMT+	Nsa2	0.000101913	0.252654	0.792	0.576	1
EndMT+	Nr4a1	0.000104332	0.810667	0.382	0.238	1
EndMT+	Comt	0.000106421	0.259961	0.333	0.189	1
EndMT+	Crip1	0.000110199	0.587189	0.924	0.795	1
EndMT+	Tns2	0.000118129	0.289808	0.458	0.271	1
EndMT+	Rpl36al	0.000140168	0.320454	0.757	0.591	1
EndMT+	Nfkb1	0.000143097	0.268665	0.347	0.195	1
EndMT+	Atp6ap2	0.000150037	0.291387	0.312	0.172	1
EndMT+	Bloc1s1	0.000171298	0.264843	0.611	0.419	1
EndMT+	Ost4	0.000192879	0.288802	0.792	0.584	1
EndMT+	Camk2n1	0.000206359	0.360852	0.271	0.149	1
EndMT+	Trmt112	0.000220126	0.255848	0.444	0.266	1
EndMT+	Tmem167	0.000243446	0.267442	0.347	0.202	1
EndMT+	Add1	0.000370064	0.263407	0.333	0.193	1
EndMT+	Rdx	0.000381873	0.35641	0.757	0.553	1
EndMT+	C1d	0.000413138	0.250566	0.354	0.205	1
EndMT+	Tmem109	0.000475672	0.271033	0.458	0.301	1
EndMT+	Czib	0.000560494	0.268518	0.264	0.146	1
EndMT+	Eif3f	0.000619675	0.310417	0.736	0.556	1
EndMT+	Gstm2	0.000626238	0.323037	0.306	0.182	1
EndMT+	Atp6v1f	0.000684467	0.309314	0.618	0.419	1
EndMT+	Emcn	0.000723204	0.366428	0.771	0.641	1
EndMT+	Ppib	0.000754137	0.294747	0.75	0.583	1
EndMT+	Ptpra	0.000805038	0.391365	0.354	0.21	1
EndMT+	Tpt1	0.000898412	0.292524	1	0.976	1
EndMT+	Uba52	0.000906524	0.264271	0.965	0.903	1
EndMT+	Dctn4	0.00115318	0.34856	0.333	0.218	1
EndMT+	Hnrnpr	0.00146392	0.314495	0.333	0.202	1
EndMT+	Fbln2	0.00203374	0.649832	0.278	0.172	1
EndMT+	Cd2ap	0.00205488	0.252422	0.521	0.363	1
EndMT+	Edn1	0.00223305	0.45655	0.306	0.196	1
EndMT+	Nfkbiz	0.00245484	0.42685	0.278	0.172	1
EndMT+	Ndufa6	0.0027565	0.269822	0.646	0.477	1
EndMT+	Rexo2	0.00381923	0.318002	0.41	0.27	1
EndMT+	Eng	0.00495118	0.626821	0.826	0.734	1
EndMT+	Ppp1r15a	0.00562883	0.454587	0.569	0.464	1
EndMT+	Fosb	0.00627736	0.872911	0.5	0.405	1
EndMT+	Lsm4	0.00832885	0.294477	0.319	0.217	1
